# Supplementary material for: Phenolic signals for prehaustorium formation in Striga hermonthica
Source: Front Plant Sci. 2022 Dec 6;13:1077996. doi: 10.3389/fpls.2022.1077996 (PMC9767415; doi:10.3389/fpls.2022.1077996)
Supplement: Supplementary file 2 [file DataSheet_1.xlsx]

## Sheet: Supplemental Table 1
Supplemental Table 1. Samples used for RNAseq
Sample name	Condition	Read number after QC	Mapping rate (%)	BioProject No.	DRA accession No.	BioSample No.	Experiment No.
Index00h_Cont_1	0h water treatment	17290659	75.84	PRJDB14764	DRA015133	SAMD00556460	DRX403391
Index00h_Cont_2	0h water treatment	6611540	79.08	PRJDB14764	DRA015133	SAMD00556461	DRX403392
Index00h_Cont_3	0h water treatment	3450139	75.2	PRJDB14764	DRA015133	SAMD00556462	DRX403393
Index01h_Cont_1	1h water treatment	2727329	74.78	PRJDB14764	DRA015133	SAMD00556463	DRX403394
Index01h_Cont_2	1h water treatment	6417986	78.36	PRJDB14764	DRA015133	SAMD00556464	DRX403395
Index01h_Cont_3	1h water treatment	8092016	73.55	PRJDB14764	DRA015133	SAMD00556465	DRX403396
Index01h_DMBQ_1	1h DMBQ treatment	3051790	78.62	PRJDB14764	DRA015133	SAMD00556466	DRX403397
Index01h_DMBQ_2	1h DMBQ treatment	6583401	79.67	PRJDB14764	DRA015133	SAMD00556467	DRX403398
Index01h_DMBQ_3	1h DMBQ treatment	15897251	76.79	PRJDB14764	DRA015133	SAMD00556468	DRX403399
Index01h_SyA_1	1h SyA treatment	2936211	77.66	PRJDB14764	DRA015133	SAMD00556469	DRX403400
Index01h_SyA_2	1h SyA treatment	2094795	78.92	PRJDB14764	DRA015133	SAMD00556470	DRX403401
Index01h_SyA_3	1h SyA treatment	11999906	76.32	PRJDB14764	DRA015133	SAMD00556471	DRX403402
Index03h_Cont_1	3h water treatment	5267577	77.74	PRJDB14764	DRA015133	SAMD00556472	DRX403403
Index03h_Cont_2	3h water treatment	6924623	79.91	PRJDB14764	DRA015133	SAMD00556473	DRX403404
Index03h_Cont_3	3h water treatment	6856513	76.41	PRJDB14764	DRA015133	SAMD00556474	DRX403405
Index03h_DMBQ_1	3h DMBQ treatment	6943010	78.86	PRJDB14764	DRA015133	SAMD00556475	DRX403406
Index03h_DMBQ_2	3h DMBQ treatment	5814498	78.15	PRJDB14764	DRA015133	SAMD00556476	DRX403407
Index03h_DMBQ_3	3h DMBQ treatment	10620811	76.83	PRJDB14764	DRA015133	SAMD00556477	DRX403408
Index03h_SyA_1	3h SyA treatment	3052679	75.28	PRJDB14764	DRA015133	SAMD00556478	DRX403409
Index03h_SyA_2	3h SyA treatment	7682286	76.77	PRJDB14764	DRA015133	SAMD00556479	DRX403410
Index03h_SyA_3	3h SyA treatment	10526414	77.6	PRJDB14764	DRA015133	SAMD00556480	DRX403411
Index06h_Cont_1	6h water treatment	5119394	77.81	PRJDB14764	DRA015133	SAMD00556481	DRX403412
Index06h_Cont_2	6h water treatment	7334379	78.68	PRJDB14764	DRA015133	SAMD00556482	DRX403413
Index06h_Cont_3	6h water treatment	8393140	77.03	PRJDB14764	DRA015133	SAMD00556483	DRX403414
Index06h_DMBQ_1	6h DMBQ treatment	5232524	75.37	PRJDB14764	DRA015133	SAMD00556484	DRX403415
Index06h_DMBQ_2	6h DMBQ treatment	7592100	81.15	PRJDB14764	DRA015133	SAMD00556485	DRX403416
Index06h_DMBQ_3	6h DMBQ treatment	9256646	73.6	PRJDB14764	DRA015133	SAMD00556486	DRX403417
Index06h_SyA_1	6h SyA treatment	5614109	76.93	PRJDB14764	DRA015133	SAMD00556487	DRX403418
Index06h_SyA_2	6h SyA treatment	6878954	81.38	PRJDB14764	DRA015133	SAMD00556488	DRX403419
Index06h_SyA_3	6h SyA treatment	10617289	75.39	PRJDB14764	DRA015133	SAMD00556489	DRX403420
Index12h_Cont_1	12h water treatment	6327125	78.8	PRJDB14764	DRA015133	SAMD00556490	DRX403421
Index12h_Cont_2	12h water treatment	6190767	76.31	PRJDB14764	DRA015133	SAMD00556491	DRX403422
Index12h_Cont_3	12h water treatment	10317676	78.3	PRJDB14764	DRA015133	SAMD00556492	DRX403423
Index12h_DMBQ_1	12h DMBQ treatment	3952452	78.11	PRJDB14764	DRA015133	SAMD00556493	DRX403424
Index12h_DMBQ_2	12h DMBQ treatment	5046630	77.98	PRJDB14764	DRA015133	SAMD00556494	DRX403425
Index12h_DMBQ_3	12h DMBQ treatment	8152562	74.47	PRJDB14764	DRA015133	SAMD00556495	DRX403426
Index12h_SyA_1	12h SyA treatment	7362375	78.77	PRJDB14764	DRA015133	SAMD00556496	DRX403427
Index12h_SyA_2	12h SyA treatment	6549697	78.09	PRJDB14764	DRA015133	SAMD00556497	DRX403428
Index12h_SyA_3	12h SyA treatment	12449108	76.53	PRJDB14764	DRA015133	SAMD00556498	DRX403429
Index18h_Cont_1	18h water treatment	6959705	78.43	PRJDB14764	DRA015133	SAMD00556499	DRX403430
Index18h_Cont_2	18h water treatment	5035144	77.66	PRJDB14764	DRA015133	SAMD00556500	DRX403431
Index18h_Cont_3	18h water treatment	6317910	73.93	PRJDB14764	DRA015133	SAMD00556501	DRX403432
Index18h_DMBQ_1	18h DMBQ treatment	6468440	74.73	PRJDB14764	DRA015133	SAMD00556502	DRX403433
Index18h_DMBQ_2	18h DMBQ treatment	7229600	77.37	PRJDB14764	DRA015133	SAMD00556503	DRX403434
Index18h_DMBQ_3	18h DMBQ treatment	13886869	73.83	PRJDB14764	DRA015133	SAMD00556504	DRX403435
Index18h_SyA_1	18h SyA treatment	5189540	78.61	PRJDB14764	DRA015133	SAMD00556505	DRX403436
Index18h_SyA_2	18h SyA treatment	8916715	81.08	PRJDB14764	DRA015133	SAMD00556506	DRX403437
Index18h_SyA_3	18h SyA treatment	14120168	74.21	PRJDB14764	DRA015133	SAMD00556507	DRX403438
Index24h_Cont_1	24h water treatment	5208442	79.59	PRJDB14764	DRA015133	SAMD00556508	DRX403439
Index24h_Cont_2	24h water treatment	5754656	79.13	PRJDB14764	DRA015133	SAMD00556509	DRX403440
Index24h_Cont_3	24h water treatment	5362096	72.44	PRJDB14764	DRA015133	SAMD00556510	DRX403441
Index24h_Cont_4	24h water treatment	5214762	77.88	PRJDB14764	DRA015133	SAMD00556511	DRX403442
Index24h_Cont_5	24h water treatment	4603953	76.51	PRJDB14764	DRA015133	SAMD00556512	DRX403443
Index24h_DMBQ_1	24h DMBQ treatment	8352520	79.29	PRJDB14764	DRA015133	SAMD00556513	DRX403444
Index24h_DMBQ_2	24h DMBQ treatment	7651487	77.6	PRJDB14764	DRA015133	SAMD00556514	DRX403445
Index24h_DMBQ_3	24h DMBQ treatment	10990690	75.36	PRJDB14764	DRA015133	SAMD00556515	DRX403446
Index24h_DMBQ_4	24h DMBQ treatment	5926308	78.13	PRJDB14764	DRA015133	SAMD00556516	DRX403447
Index24h_DMBQ_5	24h DMBQ treatment	6454226	77.31	PRJDB14764	DRA015133	SAMD00556517	DRX403448
Index24h_SyA_1	24h SyA treatment	6202405	78.69	PRJDB14764	DRA015133	SAMD00556518	DRX403449
Index24h_SyA_2	24h SyA treatment	8814507	79.67	PRJDB14764	DRA015133	SAMD00556519	DRX403450
Index24h_SyA_3	24h SyA treatment	13546118	77.28	PRJDB14764	DRA015133	SAMD00556520	DRX403451
Index24h_SyA_4	24h SyA treatment	5914083	78.28	PRJDB14764	DRA015133	SAMD00556521	DRX403452
Index24h_SyA_5	24h SyA treatment	4926895	77.69	PRJDB14764	DRA015133	SAMD00556522	DRX403453

## Sheet: Supplemental Table 2
Supplemental Table 2. DEG gene detected during DMBQ treatment
1 h				3 h				6 h				12 h				18 h				24 h
gene_ID	logFC	PValue	FDR	gene_ID	logFC	PValue	FDR	gene_ID	logFC	PValue	FDR	gene_ID	logFC	PValue	FDR	gene_ID	logFC	PValue	FDR	gene_ID	logFC	PValue	FDR
gene-SHERM_12530	4.69243	6.48807e-21	1.38086e-16	gene-SHERM_15393	3.57686	1.83825e-20	3.91236e-16	gene-SHERM_09172	4.27057	5.00729e-23	1.0657e-18	gene-SHERM_09172	4.45919	9.21974e-24	1.96224e-19	gene-SHERM_09172	3.55502	6.41126e-20	1.36451e-15	gene-SHERM_09172	3.00575	3.52055e-22	7.49278e-18
gene-SHERM_04105	3.74632	7.75133e-19	5.97116e-15	gene-SHERM_12530	4.24311	7.69089e-20	8.18426e-16	gene-SHERM_15393	3.90163	7.66149e-22	8.15297e-18	gene-SHERM_03094	4.8715	2.75692e-19	2.93377e-15	gene-SHERM_03094	4.46132	8.63602e-18	9.19002e-14	gene-SHERM_12638	4.37371	6.0264e-21	6.41299e-17
gene-SHERM_06172	3.70668	1.04883e-18	5.97116e-15	gene-SHERM_03094	5.03098	1.37544e-19	8.4529e-16	gene-SHERM_03094	5.41162	1.01457e-20	7.19771e-17	gene-SHERM_15393	3.05596	9.35765e-18	6.63863e-14	gene-SHERM_23885	3.83472	6.2172e-16	4.41069e-12	gene-SHERM_23885	3.62206	5.16469e-20	3.664e-16
gene-SHERM_13872	2.86342	1.12224e-18	5.97116e-15	gene-SHERM_09172	3.4747	1.58867e-19	8.4529e-16	gene-SHERM_13872	2.62745	3.01717e-17	1.60536e-13	gene-SHERM_23885	3.72399	7.39278e-16	3.93352e-12	gene-SHERM_01837	5.70536	5.30589e-14	2.82313e-10	gene-SHERM_03094	3.68961	1.08461e-19	5.77093e-16
gene-SHERM_15393	2.80386	1.99448e-16	7.24933e-13	gene-SHERM_15967	3.78618	1.33985e-18	5.7032e-15	gene-SHERM_15967	3.25362	3.31581e-16	1.41141e-12	gene-SHERM_18147	2.66391	8.19188e-14	3.48696e-10	gene-SHERM_28566	5.29403	6.99419e-13	2.59238e-09	gene-SHERM_16182	3.78004	3.32141e-19	1.41379e-15
gene-SHERM_06785	4.00591	2.0437e-16	7.24933e-13	gene-SHERM_04105	3.36667	2.41192e-17	8.39748e-14	gene-SHERM_19037	4.13782	4.72424e-16	1.67577e-12	gene-SHERM_11299	3.63388	1.60039e-13	5.10722e-10	gene-SHERM_04770	5.20447	7.30833e-13	2.59238e-09	gene-SHERM_20353	3.57983	1.95017e-18	6.91758e-15
gene-SHERM_18147	3.06101	7.90182e-16	2.40249e-12	gene-SHERM_13872	2.62155	2.76194e-17	8.39748e-14	gene-SHERM_13559	7.72759	5.5219e-16	1.67889e-12	gene-SHERM_10061	8.22696	1.67977e-13	5.10722e-10	gene-SHERM_16160	6.4373	1.20177e-12	3.65391e-09	gene-SHERM_14526	3.22111	2.50149e-18	7.60561e-15
gene-SHERM_20979	3.56504	1.48354e-15	3.94678e-12	gene-SHERM_23460	2.87804	7.2274e-17	1.92276e-13	gene-SHERM_01151	3.24956	1.10784e-15	2.94727e-12	gene-SHERM_01151	2.76594	2.33764e-13	6.219e-10	gene-SHERM_20353	3.15471	1.72828e-12	4.59787e-09	gene-SHERM_23023	2.92418	4.71032e-18	1.25312e-14
gene-SHERM_11013	3.15525	4.48828e-15	1.06138e-11	gene-SHERM_05177	4.25141	6.2205e-16	1.47101e-12	gene-SHERM_23460	2.64514	1.68175e-15	3.97697e-12	gene-SHERM_15967	2.56123	1.06995e-12	2.53018e-09	gene-SHERM_15967	2.48752	3.4063e-12	8.05515e-09	gene-SHERM_01837	4.92672	9.78443e-18	2.3138e-14
gene-SHERM_09172	2.621	6.97346e-15	1.48416e-11	gene-SHERM_03070	3.28806	1.28367e-15	2.73203e-12	gene-SHERM_04105	2.92606	4.58343e-15	9.75491e-12	gene-SHERM_23460	2.13458	2.37465e-12	5.05396e-09	gene-SHERM_10672	7.25364	7.53458e-12	1.4891e-08	gene-SHERM_11544	3.87425	1.86912e-17	3.97805e-14
gene-SHERM_02686	2.49417	1.36434e-14	2.63976e-11	gene-SHERM_06172	2.86293	2.59176e-15	5.0103e-12	gene-SHERM_12530	3.04905	1.036e-14	2.00447e-11	gene-SHERM_28566	5.14097	3.21724e-12	6.20776e-09	gene-SHERM_15393	2.09189	7.69636e-12	1.4891e-08	gene-SHERM_23920	4.48561	5.32277e-17	1.02986e-13
gene-SHERM_03070	3.03036	2.53126e-14	4.4894e-11	gene-SHERM_18147	2.93773	2.82496e-15	5.0103e-12	gene-SHERM_05177	3.93796	1.63263e-14	2.89561e-11	gene-SHERM_20353	3.02441	3.50012e-12	6.20776e-09	gene-SHERM_12638	3.0585	9.56472e-12	1.69638e-08	gene-SHERM_09081	-3.21234	7.75419e-17	1.37527e-13
gene-SHERM_11299	3.78528	2.9407e-14	4.81438e-11	gene-SHERM_19037	3.79648	3.88104e-15	6.35385e-12	gene-SHERM_11299	3.75324	3.45603e-14	5.65805e-11	gene-SHERM_22466	4.67258	4.85994e-12	7.65187e-09	gene-SHERM_10061	5.92302	1.03883e-11	1.70072e-08	gene-SHERM_01211	-2.82186	1.19454e-16	1.82919e-13
gene-SHERM_04450	2.56239	6.15215e-14	9.35259e-11	gene-SHERM_14965	4.16803	7.61558e-15	1.10491e-11	gene-SHERM_16485	2.22016	4.3561e-14	6.62221e-11	gene-SHERM_16160	6.38912	5.03341e-12	7.65187e-09	gene-SHERM_02595	2.17204	2.64076e-11	4.01451e-08	gene-SHERM_05223	4.43947	1.20325e-16	1.82919e-13
gene-SHERM_03094	3.4296	7.39446e-14	1.04918e-10	gene-SHERM_16485	2.333	7.78725e-15	1.10491e-11	gene-SHERM_03070	2.94775	5.78302e-14	8.20533e-11	gene-SHERM_15115	2.92332	5.74936e-12	8.15757e-09	gene-SHERM_14526	2.67184	3.35426e-11	4.75924e-08	gene-SHERM_04770	5.1566	1.5396e-16	2.18449e-13
gene-SHERM_01220	3.36537	8.04515e-14	1.07016e-10	gene-SHERM_18582	3.06527	1.93618e-14	2.57548e-11	gene-SHERM_06172	2.46936	3.93756e-13	5.2377e-10	gene-SHERM_04770	4.43477	8.29419e-12	1.10328e-08	gene-SHERM_23920	3.86227	3.57835e-11	4.75987e-08	gene-SHERM_17565	4.11225	6.8253e-16	9.07893e-13
gene-SHERM_14367	2.45158	1.73376e-13	2.17057e-10	gene-SHERM_25869	2.7548	2.53832e-14	3.17782e-11	gene-SHERM_18147	2.51404	5.1036e-13	6.38941e-10	gene-SHERM_26422	3.16085	1.00223e-11	1.25473e-08	gene-SHERM_01211	-2.53093	5.10822e-11	6.39519e-08	gene-SHERM_02595	2.2315	1.14351e-15	1.41933e-12
gene-SHERM_07873	2.22788	3.05353e-13	3.49447e-10	gene-SHERM_26395	2.71088	4.92464e-14	5.82284e-11	gene-SHERM_23885	3.00491	6.52532e-13	7.71546e-10	gene-SHERM_20308	3.19293	1.11883e-11	1.32289e-08	gene-SHERM_07402	4.99501	7.72166e-11	9.13001e-08	gene-SHERM_28566	4.57591	1.20039e-15	1.41933e-12
gene-SHERM_18582	2.81969	3.11962e-13	3.49447e-10	gene-SHERM_01220	3.38645	5.51409e-14	6.17665e-11	gene-SHERM_01148	3.43878	1.01532e-12	1.13732e-09	gene-SHERM_20991	-3.80543	5.73361e-11	6.42255e-08	gene-SHERM_21517	-1.74916	1.41133e-10	1.58092e-07	gene-SHERM_03223	2.76876	1.67954e-15	1.88135e-12
gene-SHERM_28518	2.96644	3.62575e-13	3.85835e-10	gene-SHERM_11013	2.89909	6.15003e-14	6.54456e-11	gene-SHERM_20308	3.40173	1.70368e-12	1.81297e-09	gene-SHERM_06864	4.42859	9.43507e-11	9.46759e-08	gene-SHERM_11544	3.01178	1.90796e-10	2.03035e-07	gene-SHERM_03329	4.39397	2.47388e-15	2.63258e-12
gene-SHERM_25768	2.52329	3.97921e-13	4.03284e-10	gene-SHERM_11299	3.6491	7.2512e-14	7.34892e-11	gene-SHERM_25869	2.42628	2.22991e-12	2.25996e-09	gene-SHERM_24755	2.31577	9.46754e-11	9.46759e-08	gene-SHERM_15848	2.32997	2.02106e-10	2.0483e-07	gene-SHERM_24041	-2.2732	3.07223e-15	3.11363e-12
gene-SHERM_17691	2.50353	5.40151e-13	5.22547e-10	gene-SHERM_01151	2.83303	1.10835e-13	1.07223e-10	gene-SHERM_10052	4.50316	4.85063e-12	4.69255e-09	gene-SHERM_13872	1.68971	9.78654e-11	9.46759e-08	gene-SHERM_11299	2.89869	2.13283e-10	2.06332e-07	gene-SHERM_07402	5.10754	3.62685e-15	3.50864e-12
gene-SHERM_03477	2.404	5.68944e-13	5.26471e-10	gene-SHERM_13560	4.53588	1.19246e-13	1.10344e-10	gene-SHERM_06407	4.69313	5.62313e-12	5.20335e-09	gene-SHERM_10056	10.0799	1.74844e-10	1.57794e-07	gene-SHERM_17565	3.5997	3.33675e-10	3.08765e-07	gene-SHERM_03695	3.02989	5.51441e-15	5.10274e-12
gene-SHERM_04700	2.1287	6.90913e-13	6.12696e-10	gene-SHERM_06407	5.32313	1.47929e-13	1.31182e-10	gene-SHERM_13497	3.19579	8.94246e-12	7.9301e-09	gene-SHERM_07402	5.11271	1.77938e-10	1.57794e-07	gene-SHERM_27774	2.52414	3.99394e-10	3.45352e-07	gene-SHERM_10061	4.81984	5.83285e-15	5.17253e-12
gene-SHERM_15967	2.53218	9.11989e-13	7.76394e-10	gene-SHERM_13559	4.91669	1.91185e-13	1.6276e-10	gene-SHERM_24755	2.4631	1.36899e-11	1.16545e-08	gene-SHERM_28963	2.54071	1.88248e-10	1.60259e-07	gene-SHERM_06864	4.69875	4.05666e-10	3.45352e-07	gene-SHERM_25377	1.80696	6.86921e-15	5.8479e-12
gene-SHERM_26411	2.60098	9.50709e-13	7.78229e-10	gene-SHERM_13497	3.55614	3.8181e-13	3.12541e-10	gene-SHERM_07158	2.15594	1.53123e-11	1.25343e-08	gene-SHERM_03448	-2.18488	2.15689e-10	1.76558e-07	gene-SHERM_01151	2.15461	4.34047e-10	3.55301e-07	gene-SHERM_27698	2.76611	1.11628e-14	9.13759e-12
gene-SHERM_05177	3.29879	1.25859e-12	9.92095e-10	gene-SHERM_26411	2.64862	5.28129e-13	4.16302e-10	gene-SHERM_15944	-4.77029	2.22452e-11	1.7535e-08	gene-SHERM_24999	4.37744	2.44849e-10	1.93004e-07	gene-SHERM_26422	2.82662	4.77595e-10	3.76468e-07	gene-SHERM_02204	-2.11146	1.27556e-14	1.00547e-11
gene-SHERM_23554	1.89999	1.33698e-12	1.01625e-09	gene-SHERM_09594	2.24405	6.02635e-13	4.58067e-10	gene-SHERM_06353	1.90998	3.11806e-11	2.3515e-08	gene-SHERM_10052	3.83388	2.89777e-10	2.13708e-07	gene-SHERM_06326	2.84838	5.98199e-10	4.39919e-07	gene-SHERM_13795	-4.5678	1.32822e-14	1.00959e-11
gene-SHERM_17203	2.79375	1.85247e-12	1.35952e-09	gene-SHERM_26266	4.21463	7.34951e-13	5.39378e-10	gene-SHERM_07154	-2.55249	3.27559e-11	2.3515e-08	gene-SHERM_18999	1.68894	2.91196e-10	2.13708e-07	gene-SHERM_16182	2.58813	5.99429e-10	4.39919e-07	gene-SHERM_06154	2.31951	1.47012e-14	1.0707e-11
gene-SHERM_06353	2.09084	2.18216e-12	1.5481e-09	gene-SHERM_03352	3.39423	1.46759e-12	1.04116e-09	gene-SHERM_25376	2.1007	3.31461e-11	2.3515e-08	gene-SHERM_01837	5.98216	3.74985e-10	2.66027e-07	gene-SHERM_18999	1.64502	7.58411e-10	5.26558e-07	gene-SHERM_18999	1.78551	1.50924e-14	1.0707e-11
gene-SHERM_13497	3.32968	2.9026e-12	1.99277e-09	gene-SHERM_18457	-3.36723	1.66356e-12	1.14212e-09	gene-SHERM_03448	-2.32347	3.85725e-11	2.64819e-08	gene-SHERM_19037	2.63455	3.88485e-10	2.66714e-07	gene-SHERM_28963	2.39049	7.66964e-10	5.26558e-07	gene-SHERM_15783	-3.79032	1.84348e-14	1.26564e-11
gene-SHERM_01148	3.36709	3.6655e-12	2.4379e-09	gene-SHERM_25376	2.28554	1.95176e-12	1.2981e-09	gene-SHERM_26266	3.70506	8.38348e-11	5.47599e-08	gene-SHERM_16485	1.62183	8.00026e-10	5.32092e-07	gene-SHERM_16485	1.61358	9.22826e-10	6.13766e-07	gene-SHERM_25776	3.59842	2.15024e-14	1.43011e-11
gene-SHERM_15233	1.94808	4.10835e-12	2.55326e-09	gene-SHERM_28518	2.76527	2.08874e-12	1.34711e-09	gene-SHERM_02948	2.99389	8.66107e-11	5.47599e-08	gene-SHERM_13566	2.51738	1.00529e-09	6.4835e-07	gene-SHERM_10056	7.48978	1.10201e-09	7.1073e-07	gene-SHERM_28963	2.54566	2.38224e-14	1.5364e-11
gene-SHERM_13095	1.86797	4.14538e-12	2.55326e-09	gene-SHERM_02948	3.40483	2.30388e-12	1.42506e-09	gene-SHERM_18582	2.33952	8.74799e-11	5.47599e-08	gene-SHERM_08414	2.11244	1.13388e-09	7.09776e-07	gene-SHERM_08091	2.68982	1.14453e-09	7.1644e-07	gene-SHERM_07462	2.12725	4.07415e-14	2.5503e-11
gene-SHERM_02689	1.97161	4.19886e-12	2.55326e-09	gene-SHERM_14367	2.26268	2.34351e-12	1.42506e-09	gene-SHERM_04770	4.16549	9.32736e-11	5.67183e-08	gene-SHERM_06172	1.86222	1.31367e-09	7.80888e-07	gene-SHERM_04744	-2.39772	1.29847e-09	7.89579e-07	gene-SHERM_08091	2.87014	4.78788e-14	2.91144e-11
gene-SHERM_25869	2.33385	5.96158e-12	3.52445e-09	gene-SHERM_24755	2.59988	2.91026e-12	1.72053e-09	gene-SHERM_15115	2.64054	9.65142e-11	5.70586e-08	gene-SHERM_02595	1.88489	1.32086e-09	7.80888e-07	gene-SHERM_20991	-3.30208	1.80533e-09	1.0673e-06	gene-SHERM_23022	3.09372	5.80999e-14	3.43483e-11
gene-SHERM_14965	3.37376	6.19433e-12	3.56308e-09	gene-SHERM_03477	2.22346	3.33553e-12	1.88176e-09	gene-SHERM_16277	3.57126	1.2293e-10	7.07116e-08	gene-SHERM_24041	-1.9755	1.55854e-09	8.96495e-07	gene-SHERM_07154	-2.21339	1.87838e-09	1.08047e-06	gene-SHERM_06326	2.9826	7.13249e-14	4.10273e-11
gene-SHERM_07360	1.92495	1.08795e-11	5.96065e-09	gene-SHERM_22466	4.87544	3.35981e-12	1.88176e-09	gene-SHERM_29482	-1.58982	1.28657e-10	7.20583e-08	gene-SHERM_21568	2.89821	1.9226e-09	1.07681e-06	gene-SHERM_03329	3.83876	2.75044e-09	1.54046e-06	gene-SHERM_00582	-2.7219	1.12605e-13	6.30674e-11
gene-SHERM_09594	2.05859	1.11213e-11	5.96065e-09	gene-SHERM_06785	2.83505	4.93495e-12	2.69309e-09	gene-SHERM_01220	2.59644	1.6534e-10	9.02287e-08	gene-SHERM_13559	3.69773	2.30933e-09	1.26024e-06	gene-SHERM_17151	3.15131	3.21125e-09	1.75244e-06	gene-SHERM_20991	-3.3713	2.62174e-13	1.42493e-10
gene-SHERM_03352	3.17611	1.12027e-11	5.96065e-09	gene-SHERM_06353	1.99102	6.22673e-12	3.31309e-09	gene-SHERM_14965	2.89955	2.57315e-10	1.36911e-07	gene-SHERM_28196	1.7934	3.08076e-09	1.63249e-06	gene-SHERM_03448	-1.97983	3.29731e-09	1.75442e-06	gene-SHERM_10672	4.77704	2.67806e-13	1.42493e-10
gene-SHERM_04232	1.89321	1.21588e-11	6.31163e-09	gene-SHERM_04450	2.1978	8.11613e-12	4.15551e-09	gene-SHERM_26411	2.15283	2.74116e-10	1.39185e-07	gene-SHERM_12638	2.39439	3.14486e-09	1.63249e-06	gene-SHERM_20767	2.53324	3.87022e-09	2.00902e-06	gene-SHERM_03450	-1.98461	3.02856e-13	1.57212e-10
gene-SHERM_15216	2.00071	1.33173e-11	6.74839e-09	gene-SHERM_16132	-1.9606	8.20051e-12	4.15551e-09	gene-SHERM_28196	1.9687	2.74668e-10	1.39185e-07	gene-SHERM_01211	-2.14559	3.36139e-09	1.70335e-06	gene-SHERM_04300	2.17806	4.78353e-09	2.42399e-06	gene-SHERM_25973	1.64649	3.56533e-13	1.80669e-10
gene-SHERM_13559	4.53703	1.36648e-11	6.76344e-09	gene-SHERM_16277	3.93511	1.0294e-11	5.09505e-09	gene-SHERM_12975	1.80696	3.4971e-10	1.7309e-07	gene-SHERM_07158	1.77471	3.47797e-09	1.72143e-06	gene-SHERM_15115	2.29121	4.94657e-09	2.44832e-06	gene-SHERM_08109	-3.7379	3.7001e-13	1.83138e-10
gene-SHERM_03169	3.74583	2.24781e-11	1.08728e-08	gene-SHERM_01148	3.15919	1.19525e-11	5.78149e-09	gene-SHERM_09065	-2.61004	3.84792e-10	1.86126e-07	gene-SHERM_01287	-2.55041	4.08989e-09	1.9783e-06	gene-SHERM_07408	2.23534	5.36306e-09	2.59414e-06	gene-SHERM_02414	-4.76733	3.96852e-13	1.91959e-10
gene-SHERM_03095	2.33201	2.33305e-11	1.10343e-08	gene-SHERM_20200	2.00578	1.27103e-11	6.01143e-09	gene-SHERM_24999	4.11111	5.68617e-10	2.6893e-07	gene-SHERM_06407	3.64597	4.19153e-09	1.98241e-06	gene-SHERM_13795	-3.82953	5.68598e-09	2.68921e-06	gene-SHERM_01477	-2.76271	5.66891e-13	2.68114e-10
gene-SHERM_11428	3.46887	3.30902e-11	1.52879e-08	gene-SHERM_17690	2.41741	1.56102e-11	7.22245e-09	gene-SHERM_27005	2.77543	6.99535e-10	3.23656e-07	gene-SHERM_13795	-3.85718	4.85443e-09	2.24602e-06	gene-SHERM_05223	3.08906	6.36928e-09	2.9469e-06	gene-SHERM_13872	1.52029	5.97481e-13	2.76439e-10
gene-SHERM_01151	2.37639	3.42125e-11	1.52879e-08	gene-SHERM_26439	6.30215	1.93977e-11	8.78388e-09	gene-SHERM_06864	3.89215	9.27796e-10	4.20134e-07	gene-SHERM_03070	1.99464	5.6551e-09	2.5608e-06	gene-SHERM_04647	-2.22707	7.06885e-09	3.20099e-06	gene-SHERM_16160	4.0766	7.02104e-13	3.17934e-10
gene-SHERM_19037	2.87614	3.44792e-11	1.52879e-08	gene-SHERM_15115	2.73501	4.13593e-11	1.83386e-08	gene-SHERM_26422	2.65703	9.80616e-10	4.34801e-07	gene-SHERM_21030	1.98671	6.08909e-09	2.69988e-06	gene-SHERM_15887	-3.71064	9.03006e-09	4.00389e-06	gene-SHERM_07154	-2.17959	8.78242e-13	3.89409e-10
gene-SHERM_05327	2.93948	6.21491e-11	2.66344e-08	gene-SHERM_10052	3.99952	5.26095e-11	2.28508e-08	gene-SHERM_22466	3.63151	1.17344e-09	5.09681e-07	gene-SHERM_03450	-1.84563	6.31292e-09	2.742e-06	gene-SHERM_22165	2.20757	1.32913e-08	5.77305e-06	gene-SHERM_17433	3.21366	1.01373e-12	4.36996e-10
gene-SHERM_17690	2.28764	6.25719e-11	2.66344e-08	gene-SHERM_03169	3.53385	6.00967e-11	2.55808e-08	gene-SHERM_11013	2.08061	1.23102e-09	5.23998e-07	gene-SHERM_00565	-3.27945	7.3092e-09	3.06621e-06	gene-SHERM_18147	1.76832	1.50662e-08	6.41306e-06	gene-SHERM_09672	2.01884	1.02663e-12	4.36996e-10
gene-SHERM_11760	-3.09827	6.7881e-11	2.83277e-08	gene-SHERM_17691	2.11616	7.49311e-11	3.12526e-08	gene-SHERM_07182	-2.11965	1.6562e-09	6.84755e-07	gene-SHERM_09081	-2.3597	7.3475e-09	3.06621e-06	gene-SHERM_02204	-1.74545	1.64776e-08	6.87634e-06	gene-SHERM_21568	2.90251	1.2484e-12	5.20974e-10
gene-SHERM_02016	2.88291	7.18683e-11	2.94148e-08	gene-SHERM_13566	2.70969	7.63585e-11	3.12526e-08	gene-SHERM_13560	3.10985	1.67304e-09	6.84755e-07	gene-SHERM_09065	-2.29267	9.5541e-09	3.91038e-06	gene-SHERM_25753	2.1818	1.68791e-08	6.90842e-06	gene-SHERM_15393	1.70207	1.31284e-12	5.3733e-10
gene-SHERM_11012	2.51338	1.11828e-10	4.49064e-08	gene-SHERM_14966	4.09015	7.94511e-11	3.19049e-08	gene-SHERM_03477	1.78923	1.85223e-09	7.43791e-07	gene-SHERM_15566	5.40066	1.29164e-08	5.1868e-06	gene-SHERM_15928	-2.1902	2.0548e-08	8.25139e-06	gene-SHERM_27774	2.33047	1.68446e-12	6.76421e-10
gene-SHERM_14867	1.72766	1.18988e-10	4.68968e-08	gene-SHERM_21779	-1.77341	9.99743e-11	3.90216e-08	gene-SHERM_17691	1.88452	1.90404e-09	7.5044e-07	gene-SHERM_04300	2.05429	1.57816e-08	6.1556e-06	gene-SHERM_24963	1.87889	2.31332e-08	9.11749e-06	gene-SHERM_11299	2.63274	2.24906e-12	8.86421e-10
gene-SHERM_09143	3.92442	1.36321e-10	5.27512e-08	gene-SHERM_23885	2.55257	1.00841e-10	3.90216e-08	gene-SHERM_09594	1.70973	2.33241e-09	9.02557e-07	gene-SHERM_07154	-2.01519	1.59074e-08	6.1556e-06	gene-SHERM_25973	1.46007	2.47243e-08	9.56741e-06	gene-SHERM_10056	5.12542	2.4126e-12	9.33588e-10
gene-SHERM_02948	2.93868	1.44466e-10	5.4905e-08	gene-SHERM_03266	-2.80358	1.16496e-10	4.42745e-08	gene-SHERM_28518	2.18788	2.38501e-09	9.06431e-07	gene-SHERM_11170	2.90311	1.98654e-08	7.5499e-06	gene-SHERM_20308	2.35758	2.72999e-08	1.03754e-05	gene-SHERM_00893	4.04259	2.50787e-12	9.53124e-10
gene-SHERM_19800	4.3439	1.47886e-10	5.52185e-08	gene-SHERM_07158	1.99371	1.25756e-10	4.67185e-08	gene-SHERM_01804	2.5615	2.85507e-09	1.06604e-06	gene-SHERM_01412	-1.71814	2.17913e-08	8.13658e-06	gene-SHERM_25979	5.03914	3.09398e-08	1.13862e-05	gene-SHERM_24490	1.99161	2.98695e-12	1.11529e-09
gene-SHERM_16485	1.72459	1.51248e-10	5.55002e-08	gene-SHERM_05327	2.80686	1.28609e-10	4.67185e-08	gene-SHERM_25771	-3.32773	3.2113e-09	1.17838e-06	gene-SHERM_13562	2.02658	2.37969e-08	8.73223e-06	gene-SHERM_26139	3.36314	3.10294e-08	1.13862e-05	gene-SHERM_07408	2.18968	3.89061e-12	1.40577e-09
gene-SHERM_13208	2.11481	1.74653e-10	6.30025e-08	gene-SHERM_09143	3.89905	1.29511e-10	4.67185e-08	gene-SHERM_08490	3.37228	3.30293e-09	1.19146e-06	gene-SHERM_01692	6.67522	2.50756e-08	9.04548e-06	gene-SHERM_24999	3.824	3.63767e-08	1.31221e-05	gene-SHERM_17562	3.9041	3.89702e-12	1.40577e-09
gene-SHERM_06407	4.085	1.78882e-10	6.34524e-08	gene-SHERM_24945	2.37605	2.07442e-10	7.35832e-08	gene-SHERM_19749	-1.82142	4.6331e-09	1.64344e-06	gene-SHERM_25753	2.1378	2.84405e-08	9.98528e-06	gene-SHERM_24732	-4.01093	3.71999e-08	1.31954e-05	gene-SHERM_00894	3.52188	4.30164e-12	1.50656e-09
gene-SHERM_01792	1.51093	3.00606e-10	1.04882e-07	gene-SHERM_10229	2.76733	2.82106e-10	9.84272e-08	gene-SHERM_15553	-1.97974	5.09585e-09	1.76549e-06	gene-SHERM_26966	4.19597	2.88248e-08	9.98528e-06	gene-SHERM_03223	2.03995	3.81962e-08	1.33267e-05	gene-SHERM_26133	3.57735	4.31802e-12	1.50656e-09
gene-SHERM_09629	3.17372	3.1329e-10	1.07544e-07	gene-SHERM_03174	3.67474	2.97212e-10	1.02025e-07	gene-SHERM_26395	1.82476	5.14309e-09	1.76549e-06	gene-SHERM_15928	-2.16176	2.90883e-08	9.98528e-06	gene-SHERM_14003	-5.42362	3.93784e-08	1.35176e-05	gene-SHERM_03037	3.43242	5.03103e-12	1.72702e-09
gene-SHERM_13993	2.97324	3.65425e-10	1.2345e-07	gene-SHERM_29482	-1.53915	3.13184e-10	1.04217e-07	gene-SHERM_09081	-2.37822	5.25103e-09	1.77393e-06	gene-SHERM_03433	2.56335	3.48961e-08	1.17888e-05	gene-SHERM_25377	1.39039	4.48406e-08	1.51483e-05	gene-SHERM_04744	-2.20438	5.4907e-12	1.8549e-09
gene-SHERM_06940	1.72077	3.79402e-10	1.26169e-07	gene-SHERM_03546	1.66735	3.13392e-10	1.04217e-07	gene-SHERM_28874	-1.97517	5.7651e-09	1.89024e-06	gene-SHERM_27231	1.96273	3.56269e-08	1.18283e-05	gene-SHERM_27698	2.10508	5.10249e-08	1.69682e-05	gene-SHERM_28249	1.74369	5.61179e-12	1.86618e-09
gene-SHERM_27518	1.70982	3.88187e-10	1.27104e-07	gene-SHERM_04232	1.69115	3.27319e-10	1.07174e-07	gene-SHERM_07044	2.52812	5.77295e-09	1.89024e-06	gene-SHERM_17622	-2.4111	3.61246e-08	1.18283e-05	gene-SHERM_24104	-3.38596	6.10127e-08	1.99774e-05	gene-SHERM_09405	4.33731	7.45123e-12	2.43976e-09
gene-SHERM_20200	1.78162	4.12022e-10	1.32865e-07	gene-SHERM_18863	3.55437	4.10987e-10	1.32531e-07	gene-SHERM_03546	1.49048	6.29023e-09	2.02841e-06	gene-SHERM_12975	1.50425	3.9173e-08	1.26321e-05	gene-SHERM_26235	1.81906	6.70773e-08	2.16304e-05	gene-SHERM_18383	5.25302	8.33355e-12	2.68732e-09
gene-SHERM_05956	1.83023	5.08342e-10	1.59352e-07	gene-SHERM_01804	2.75702	4.31061e-10	1.36929e-07	gene-SHERM_14941	3.42126	6.50256e-09	2.06558e-06	gene-SHERM_14526	2.10198	4.04182e-08	1.26817e-05	gene-SHERM_24041	-1.68786	7.33006e-08	2.32844e-05	gene-SHERM_11639	-3.36841	1.26715e-11	4.0252e-09
gene-SHERM_02406	2.99329	5.16317e-10	1.59352e-07	gene-SHERM_07044	2.78887	4.44334e-10	1.3907e-07	gene-SHERM_05447	1.62334	7.18648e-09	2.24926e-06	gene-SHERM_10284	1.70895	4.09282e-08	1.26817e-05	gene-SHERM_22466	3.04493	8.48018e-08	2.65417e-05	gene-SHERM_21031	-3.71336	1.30631e-11	4.08856e-09
gene-SHERM_20978	3.29752	5.16623e-10	1.59352e-07	gene-SHERM_14941	3.80051	4.67266e-10	1.44128e-07	gene-SHERM_14101	-2.60159	7.49056e-09	2.31046e-06	gene-SHERM_13139	3.04987	4.11145e-08	1.26817e-05	gene-SHERM_09405	3.76888	1.0339e-07	3.18906e-05	gene-SHERM_02111	-2.14837	1.47093e-11	4.53708e-09
gene-SHERM_26439	5.55889	6.03172e-10	1.81351e-07	gene-SHERM_21004	1.55154	5.76584e-10	1.75306e-07	gene-SHERM_02280	4.79194	8.17136e-09	2.48444e-06	gene-SHERM_25377	1.38308	4.3532e-08	1.32356e-05	gene-SHERM_18455	2.58214	1.63292e-07	4.96477e-05	gene-SHERM_06827	1.47354	1.76992e-11	5.38096e-09
gene-SHERM_24033	3.00599	6.04986e-10	1.81351e-07	gene-SHERM_07182	-2.17894	7.60903e-10	2.28089e-07	gene-SHERM_23956	-2.21031	9.42395e-09	2.81231e-06	gene-SHERM_01797	1.89182	4.52359e-08	1.356e-05	gene-SHERM_21568	2.40482	1.65914e-07	4.97241e-05	gene-SHERM_21517	-1.42863	1.8129e-11	5.38096e-09
gene-SHERM_25376	1.86876	7.70634e-10	2.27797e-07	gene-SHERM_16192	-1.5558	8.03837e-10	2.37612e-07	gene-SHERM_26439	4.57213	9.51399e-09	2.81231e-06	gene-SHERM_19749	-1.65878	4.6232e-08	1.36661e-05	gene-SHERM_28196	1.53938	1.68946e-07	4.97241e-05	gene-SHERM_10052	3.40343	1.85277e-11	5.38096e-09
gene-SHERM_23058	1.53289	9.54045e-10	2.7815e-07	gene-SHERM_11012	2.30853	8.26729e-10	2.41031e-07	gene-SHERM_03174	3.17026	9.77392e-09	2.84957e-06	gene-SHERM_11639	-3.18752	7.41951e-08	2.16314e-05	gene-SHERM_03450	-1.60585	1.70552e-07	4.97241e-05	gene-SHERM_29048	5.23541	1.86079e-11	5.38096e-09
gene-SHERM_28474	3.28571	1.1619e-09	3.34171e-07	gene-SHERM_13993	2.81519	8.55958e-10	2.46181e-07	gene-SHERM_16232	1.59194	1.00976e-08	2.86793e-06	gene-SHERM_02280	4.57877	7.54865e-08	2.17105e-05	gene-SHERM_10052	3.01911	1.78804e-07	5.14256e-05	gene-SHERM_01797	1.97366	1.87094e-11	5.38096e-09
gene-SHERM_27528	1.62268	1.26304e-09	3.58417e-07	gene-SHERM_07360	1.64516	9.11753e-10	2.57948e-07	gene-SHERM_13418	-1.66636	1.01064e-08	2.86793e-06	gene-SHERM_18455	2.73473	8.33632e-08	2.36563e-05	gene-SHERM_02111	-1.95777	1.92578e-07	5.46484e-05	gene-SHERM_26422	2.41726	2.06875e-11	5.84634e-09
gene-SHERM_16353	4.62015	1.41123e-09	3.95199e-07	gene-SHERM_21926	5.25423	9.21112e-10	2.57948e-07	gene-SHERM_21030	1.93784	1.1324e-08	3.17118e-06	gene-SHERM_14965	2.31746	8.51467e-08	2.38444e-05	gene-SHERM_09894	2.43886	1.97841e-07	5.54032e-05	gene-SHERM_09657	4.39187	2.08769e-11	5.84634e-09
gene-SHERM_13973	3.14669	1.72873e-09	4.77825e-07	gene-SHERM_07154	-2.19891	1.06682e-09	2.94872e-07	gene-SHERM_16810	-2.2822	1.1695e-08	3.23253e-06	gene-SHERM_16182	2.09386	8.69074e-08	2.40214e-05	gene-SHERM_13552	2.22185	2.00459e-07	5.54073e-05	gene-SHERM_06864	3.99921	2.65316e-11	7.33339e-09
gene-SHERM_05447	1.7846	1.83325e-09	5.00219e-07	gene-SHERM_13418	-1.77719	1.49382e-09	4.07603e-07	gene-SHERM_01412	-1.76531	1.20745e-08	3.26565e-06	gene-SHERM_06827	1.39365	9.12869e-08	2.49085e-05	gene-SHERM_16383	-1.33816	2.07778e-07	5.63013e-05	gene-SHERM_23556	-2.34251	2.84207e-11	7.75484e-09
gene-SHERM_23460	1.69801	1.88126e-09	5.06822e-07	gene-SHERM_23141	-2.06212	1.67118e-09	4.50226e-07	gene-SHERM_17740	1.94708	1.21217e-08	3.26565e-06	gene-SHERM_18457	-2.13981	9.6547e-08	2.60103e-05	gene-SHERM_12441	2.12513	2.10918e-07	5.63013e-05	gene-SHERM_03433	2.53617	3.07107e-11	8.27362e-09
gene-SHERM_26462	1.9559	1.97545e-09	5.25544e-07	gene-SHERM_23497	3.58887	1.73811e-09	4.62401e-07	gene-SHERM_26906	1.40949	1.47609e-08	3.92694e-06	gene-SHERM_20767	2.19929	1.02539e-07	2.72793e-05	gene-SHERM_13562	1.87903	2.11629e-07	5.63013e-05	gene-SHERM_17617	2.68763	3.35169e-11	8.91676e-09
gene-SHERM_10229	2.57109	2.68815e-09	7.0632e-07	gene-SHERM_04942	2.00039	1.87989e-09	4.93947e-07	gene-SHERM_15375	1.29264	1.58895e-08	4.17502e-06	gene-SHERM_03546	1.32617	1.08078e-07	2.83979e-05	gene-SHERM_12709	1.96209	2.18115e-07	5.73105e-05	gene-SHERM_17525	3.19712	3.40839e-11	8.95564e-09
gene-SHERM_13560	2.93139	5.06868e-09	1.30227e-06	gene-SHERM_02686	1.68607	2.1838e-09	5.57497e-07	gene-SHERM_01287	-2.37077	1.82295e-08	4.73145e-06	gene-SHERM_27005	2.23301	1.14268e-07	2.96581e-05	gene-SHERM_17562	3.33229	2.77663e-07	7.20672e-05	gene-SHERM_24104	-3.38106	5.7218e-11	1.48509e-08
gene-SHERM_24520	2.78302	5.07862e-09	1.30227e-06	gene-SHERM_23990	1.58864	2.198e-09	5.57497e-07	gene-SHERM_20991	-2.94935	2.01139e-08	5.15763e-06	gene-SHERM_05177	2.21358	1.17266e-07	3.00695e-05	gene-SHERM_24898	-3.54638	2.86827e-07	7.35487e-05	gene-SHERM_21478	4.69687	6.18996e-11	1.58724e-08
gene-SHERM_13138	3.79762	5.38015e-09	1.36316e-06	gene-SHERM_13973	3.02973	2.20034e-09	5.57497e-07	gene-SHERM_16192	-1.37383	2.17794e-08	5.51823e-06	gene-SHERM_02116	1.31995	1.20152e-07	3.04428e-05	gene-SHERM_23460	1.3927	3.2364e-07	8.20002e-05	gene-SHERM_03448	-1.72771	7.89848e-11	2.00123e-08
gene-SHERM_26266	2.92591	5.62107e-09	1.3942e-06	gene-SHERM_04462	1.7032	2.34289e-09	5.86632e-07	gene-SHERM_24945	1.98764	2.2669e-08	5.67199e-06	gene-SHERM_25979	4.42089	1.25296e-07	3.13726e-05	gene-SHERM_24755	1.67468	3.44468e-07	8.62506e-05	gene-SHERM_20049	-1.69615	1.36237e-10	3.41122e-08
gene-SHERM_24945	2.11906	5.63365e-09	1.3942e-06	gene-SHERM_12975	1.68348	2.49528e-09	6.17523e-07	gene-SHERM_14866	1.94607	2.29193e-08	5.67199e-06	gene-SHERM_03329	3.48988	1.2819e-07	3.17241e-05	gene-SHERM_10849	-2.20691	3.62449e-07	8.95316e-05	gene-SHERM_18455	2.5661	1.43977e-10	3.5631e-08
gene-SHERM_18489	2.1958	5.71072e-09	1.39703e-06	gene-SHERM_28617	2.33094	2.77626e-09	6.73427e-07	gene-SHERM_02031	-1.60652	2.33991e-08	5.72417e-06	gene-SHERM_13497	2.17487	1.45464e-07	3.55852e-05	gene-SHERM_03433	2.28017	3.65984e-07	8.95316e-05	gene-SHERM_16262	3.62926	1.6009e-10	3.91632e-08
gene-SHERM_12932	4.88741	6.11881e-09	1.47985e-06	gene-SHERM_12584	1.81171	2.78446e-09	6.73427e-07	gene-SHERM_18457	-2.30991	2.57251e-08	6.22168e-06	gene-SHERM_22471	-3.31495	1.65629e-07	4.00577e-05	gene-SHERM_20923	-1.37768	4.01029e-07	9.69899e-05	gene-SHERM_19086	2.88726	1.97352e-10	4.773e-08
gene-SHERM_03503	1.8151	6.3105e-09	1.50906e-06	gene-SHERM_06518	-2.31679	2.81923e-09	6.74175e-07	gene-SHERM_03352	2.33341	2.86086e-08	6.83482e-06	gene-SHERM_09657	3.77309	1.796e-07	4.29487e-05	gene-SHERM_11280	4.31147	4.06304e-07	9.71615e-05	gene-SHERM_14690	-2.21435	2.02166e-10	4.8345e-08
gene-SHERM_28090	2.59058	7.3103e-09	1.72872e-06	gene-SHERM_23526	3.50968	2.95185e-09	6.98047e-07	gene-SHERM_16160	6.13235	2.89628e-08	6.83482e-06	gene-SHERM_20912	2.51499	1.85876e-07	4.39555e-05	gene-SHERM_09657	3.53789	5.4891e-07	0.000129805	gene-SHERM_03042	-1.5784	2.3165e-10	5.47801e-08
gene-SHERM_21787	2.56433	7.67358e-09	1.79469e-06	gene-SHERM_24999	3.91125	3.28313e-09	7.67857e-07	gene-SHERM_06785	2.02734	2.94373e-08	6.83482e-06	gene-SHERM_03467	-2.04904	1.88593e-07	4.4108e-05	gene-SHERM_09081	-1.91775	5.69572e-07	0.000133211	gene-SHERM_12441	2.11894	2.43872e-10	5.70365e-08
gene-SHERM_19749	-1.7809	7.853e-09	1.81669e-06	gene-SHERM_15909	2.30951	3.3463e-09	7.74122e-07	gene-SHERM_10813	5.50885	2.97975e-08	6.83482e-06	gene-SHERM_07182	-1.74414	1.92231e-07	4.447e-05	gene-SHERM_02280	4.15328	5.78284e-07	0.000133779	gene-SHERM_19273	-2.25867	3.14253e-10	7.26983e-08
gene-SHERM_14941	3.41748	8.16978e-09	1.86921e-06	gene-SHERM_10280	1.82654	3.53949e-09	8.04141e-07	gene-SHERM_20353	2.15684	2.9866e-08	6.83482e-06	gene-SHERM_05447	1.40344	1.95603e-07	4.45363e-05	gene-SHERM_05699	-2.14356	6.2093e-07	0.000142099	gene-SHERM_22721	2.6388	3.2301e-10	7.39207e-08
gene-SHERM_27318	-2.04258	8.2557e-09	1.86921e-06	gene-SHERM_16534	-2.05442	3.55163e-09	8.04141e-07	gene-SHERM_23990	1.4272	3.12813e-08	7.08255e-06	gene-SHERM_23526	2.9216	1.96702e-07	4.45363e-05	gene-SHERM_27325	1.17955	6.55313e-07	0.000148373	gene-SHERM_24963	1.69449	3.36602e-10	7.58132e-08
gene-SHERM_17448	2.51825	8.36393e-09	1.87378e-06	gene-SHERM_20979	2.14389	3.70884e-09	8.30897e-07	gene-SHERM_22165	2.11322	3.37908e-08	7.5702e-06	gene-SHERM_03169	2.58994	2.12e-07	4.73115e-05	gene-SHERM_22414	-1.54966	7.01387e-07	0.000157133	gene-SHERM_04300	1.8111	3.38404e-10	7.58132e-08
gene-SHERM_18639	1.6387	8.75914e-09	1.94188e-06	gene-SHERM_18489	2.21685	4.31424e-09	9.56458e-07	gene-SHERM_22414	-1.78573	3.43713e-08	7.62005e-06	gene-SHERM_25771	-2.71127	2.13405e-07	4.73115e-05	gene-SHERM_29091	2.391	7.22348e-07	0.000160143	gene-SHERM_17554	3.20701	3.61494e-10	8.01425e-08
gene-SHERM_17030	1.48177	9.88693e-09	2.16931e-06	gene-SHERM_14101	-2.6399	5.00632e-09	1.09845e-06	gene-SHERM_00627	2.60804	3.48766e-08	7.65236e-06	gene-SHERM_25376	1.49644	2.16851e-07	4.75797e-05	gene-SHERM_13497	2.00831	7.68158e-07	0.000168543	gene-SHERM_17151	2.63847	3.72793e-10	8.17953e-08
gene-SHERM_24999	4.16891	1.08003e-08	2.34554e-06	gene-SHERM_12416	1.66511	5.12991e-09	1.11408e-06	gene-SHERM_12584	1.61289	3.73694e-08	8.11564e-06	gene-SHERM_13973	2.50143	2.55106e-07	5.48709e-05	gene-SHERM_09672	1.55561	7.87949e-07	0.000171122	gene-SHERM_15967	1.64789	3.80775e-10	8.26943e-08
gene-SHERM_19001	1.56728	1.17667e-08	2.52959e-06	gene-SHERM_13139	3.30587	5.38921e-09	1.15857e-06	gene-SHERM_20767	2.31286	3.79919e-08	8.12613e-06	gene-SHERM_01148	2.12752	2.55238e-07	5.48709e-05	gene-SHERM_13559	2.78759	8.47834e-07	0.000182267	gene-SHERM_20767	2.13619	3.86052e-10	8.29933e-08
gene-SHERM_01772	1.57808	1.20791e-08	2.5708e-06	gene-SHERM_18807	-2.32139	5.55275e-09	1.18179e-06	gene-SHERM_01692	6.27866	3.81813e-08	8.12613e-06	gene-SHERM_09405	3.93671	3.00544e-07	6.34184e-05	gene-SHERM_26411	1.551	9.80171e-07	0.00020861	gene-SHERM_08779	1.30811	4.19476e-10	8.9277e-08
gene-SHERM_06078	3.42522	1.34571e-08	2.83572e-06	gene-SHERM_15375	1.33169	7.05152e-09	1.47782e-06	gene-SHERM_28617	2.12292	4.14879e-08	8.72909e-06	gene-SHERM_04647	-1.88305	3.00957e-07	6.34184e-05	gene-SHERM_22911	-1.33616	9.97405e-07	0.000210176	gene-SHERM_13552	2.15898	5.38004e-10	1.1337e-07
gene-SHERM_21546	-1.62344	1.40482e-08	2.93126e-06	gene-SHERM_03095	1.86403	7.08253e-09	1.47782e-06	gene-SHERM_16340	2.72719	4.18347e-08	8.72909e-06	gene-SHERM_08088	1.53444	3.59193e-07	7.44957e-05	gene-SHERM_13967	-1.29732	1.10567e-06	0.000230707	gene-SHERM_15848	1.70801	5.99294e-10	1.25047e-07
gene-SHERM_20353	2.30266	1.42909e-08	2.94211e-06	gene-SHERM_25768	1.75049	7.41299e-09	1.53175e-06	gene-SHERM_02274	2.33257	4.3463e-08	8.9808e-06	gene-SHERM_23990	1.28192	3.60525e-07	7.44957e-05	gene-SHERM_23023	1.59401	1.12249e-06	0.000231942	gene-SHERM_27837	3.48662	6.99945e-10	1.4463e-07
gene-SHERM_15498	2.00016	1.43767e-08	2.94211e-06	gene-SHERM_14867	1.45766	7.48954e-09	1.53269e-06	gene-SHERM_16515	-1.78053	4.39075e-08	8.98542e-06	gene-SHERM_03042	-1.53339	3.90723e-07	7.99593e-05	gene-SHERM_03313	2.1317	1.17961e-06	0.000240937	gene-SHERM_24377	-2.0375	7.24809e-10	1.48328e-07
gene-SHERM_03546	1.45266	1.51705e-08	3.07499e-06	gene-SHERM_28944	2.90824	7.63402e-09	1.54738e-06	gene-SHERM_17822	-1.62728	5.16786e-08	1.0475e-05	gene-SHERM_02031	-1.42455	3.97803e-07	8.06327e-05	gene-SHERM_14842	2.21426	1.20339e-06	0.000240937	gene-SHERM_26951	2.20715	7.53617e-10	1.52755e-07
gene-SHERM_08584	2.60664	1.54038e-08	3.0825e-06	gene-SHERM_14698	1.38623	8.26348e-09	1.65917e-06	gene-SHERM_08414	1.77969	5.43095e-08	1.09044e-05	gene-SHERM_07826	1.23558	4.13348e-07	8.20892e-05	gene-SHERM_06956	-1.54502	1.21062e-06	0.000240937	gene-SHERM_22471	-3.08131	7.93182e-10	1.58888e-07
gene-SHERM_02346	2.34315	1.54972e-08	3.0825e-06	gene-SHERM_05818	-2.34021	8.47373e-09	1.68548e-06	gene-SHERM_14367	1.56868	5.55131e-08	1.10419e-05	gene-SHERM_04461	-1.48952	4.13804e-07	8.20892e-05	gene-SHERM_17554	2.9722	1.21131e-06	0.000240937	gene-SHERM_09894	2.31325	7.98808e-10	1.58888e-07
gene-SHERM_25293	4.04974	1.63341e-08	3.21888e-06	gene-SHERM_24033	2.59798	8.70589e-09	1.71563e-06	gene-SHERM_15566	5.18005	5.97372e-08	1.17721e-05	gene-SHERM_14883	8.3522	4.16559e-07	8.20892e-05	gene-SHERM_00678	-2.98483	1.23506e-06	0.000243388	gene-SHERM_14605	1.44003	1.02444e-09	2.0188e-07
gene-SHERM_01804	2.38181	1.95419e-08	3.8157e-06	gene-SHERM_20747	1.29192	8.84216e-09	1.72649e-06	gene-SHERM_13139	2.94589	6.07587e-08	1.18636e-05	gene-SHERM_16277	2.50448	4.70712e-07	9.19098e-05	gene-SHERM_24377	-1.94539	1.25604e-06	0.00024525	gene-SHERM_20944	2.45486	1.03574e-09	2.02235e-07
gene-SHERM_24815	1.37474	2.05023e-08	3.96682e-06	gene-SHERM_27005	2.46137	9.21284e-09	1.78252e-06	gene-SHERM_26586	2.0721	7.22308e-08	1.39753e-05	gene-SHERM_14904	-1.59206	5.02851e-07	9.72925e-05	gene-SHERM_23497	2.90234	1.33029e-06	0.000257387	gene-SHERM_15928	-1.84951	1.10917e-09	2.14603e-07
gene-SHERM_18734	1.99608	2.53857e-08	4.86741e-06	gene-SHERM_13138	3.47393	9.37278e-09	1.79712e-06	gene-SHERM_16534	-1.80165	8.49379e-08	1.62859e-05	gene-SHERM_24963	1.6305	5.23353e-07	0.000100347	gene-SHERM_20323	1.7295	1.44984e-06	0.000277991	gene-SHERM_08300	1.50935	1.34411e-09	2.57717e-07
gene-SHERM_23141	-1.90444	2.93091e-08	5.56951e-06	gene-SHERM_20991	-3.01383	1.04717e-08	1.97969e-06	gene-SHERM_25293	3.57416	9.25068e-08	1.75788e-05	gene-SHERM_24055	-1.95471	5.50527e-07	0.000104615	gene-SHERM_06407	2.88854	1.47489e-06	0.000280268	gene-SHERM_13119	1.65654	1.44866e-09	2.75285e-07
gene-SHERM_10945	3.21548	3.1497e-08	5.93232e-06	gene-SHERM_19748	-1.47446	1.0511e-08	1.97969e-06	gene-SHERM_21926	3.92531	9.64756e-08	1.81707e-05	gene-SHERM_26411	1.5778	5.91477e-07	0.000111402	gene-SHERM_27837	3.26322	1.51337e-06	0.000285035	gene-SHERM_11280	4.19681	1.48297e-09	2.7931e-07
gene-SHERM_11487	2.10736	3.7021e-08	6.87273e-06	gene-SHERM_21953	1.83521	1.29666e-08	2.42077e-06	gene-SHERM_04450	1.54676	9.80098e-08	1.82977e-05	gene-SHERM_06326	2.11391	6.0524e-07	0.000112994	gene-SHERM_07114	4.31048	1.62573e-06	0.000303511	gene-SHERM_22212	5.17572	1.52386e-09	2.84495e-07
gene-SHERM_14966	3.19198	3.71359e-08	6.87273e-06	gene-SHERM_24652	-2.81626	1.41999e-08	2.62798e-06	gene-SHERM_27231	1.87278	9.95708e-08	1.84275e-05	gene-SHERM_12973	-1.52097	6.1869e-07	0.000114501	gene-SHERM_03037	2.53166	1.72911e-06	0.0003176	gene-SHERM_15567	4.72178	1.61926e-09	2.99475e-07
gene-SHERM_10280	1.68148	3.77794e-08	6.93154e-06	gene-SHERM_25293	3.84272	1.47286e-08	2.70232e-06	gene-SHERM_03042	-1.63098	1.00836e-07	1.85009e-05	gene-SHERM_16262	3.37794	6.30801e-07	0.000115736	gene-SHERM_26463	4.60003	1.73103e-06	0.0003176	gene-SHERM_11764	1.70734	1.63225e-09	2.99475e-07
gene-SHERM_13593	1.90107	3.94537e-08	7.17686e-06	gene-SHERM_20978	2.84312	1.52257e-08	2.76964e-06	gene-SHERM_23526	2.95884	1.07862e-07	1.96207e-05	gene-SHERM_21094	-1.14146	6.69435e-07	0.000121774	gene-SHERM_01797	1.58606	1.88376e-06	0.000339919	gene-SHERM_12098	2.28026	1.64692e-09	2.99585e-07
gene-SHERM_01797	1.93646	4.06617e-08	7.33392e-06	gene-SHERM_02689	1.46249	1.77581e-08	3.20294e-06	gene-SHERM_29123	5.37076	1.1073e-07	1.99717e-05	gene-SHERM_08091	2.01825	6.83067e-07	0.000123201	gene-SHERM_15551	-2.30795	1.88462e-06	0.000339919	gene-SHERM_01687	1.45981	1.70354e-09	3.07258e-07
gene-SHERM_08596	1.60032	4.5422e-08	8.06335e-06	gene-SHERM_00780	2.18469	1.84304e-08	3.29626e-06	gene-SHERM_09064	-2.17384	1.12872e-07	2.01871e-05	gene-SHERM_21517	-1.23804	7.01586e-07	0.000125478	gene-SHERM_18631	2.15413	1.94112e-06	0.000347167	gene-SHERM_27574	1.94749	1.73531e-09	3.10359e-07
gene-SHERM_03391	2.4296	4.54636e-08	8.06335e-06	gene-SHERM_27231	2.00249	2.14867e-08	3.77342e-06	gene-SHERM_28751	-1.41097	1.16048e-07	2.0582e-05	gene-SHERM_17565	2.56704	7.30137e-07	0.000129496	gene-SHERM_25078	1.3277	1.96023e-06	0.000347663	gene-SHERM_18631	2.33228	1.97992e-09	3.51156e-07
gene-SHERM_07672	1.4405	4.65753e-08	8.06518e-06	gene-SHERM_26586	2.2027	2.15376e-08	3.77342e-06	gene-SHERM_20200	1.42272	1.19009e-07	2.09327e-05	gene-SHERM_10672	3.66831	7.72209e-07	0.000135826	gene-SHERM_07826	1.14397	2.01435e-06	0.000354309	gene-SHERM_12102	-3.75451	2.18175e-09	3.83754e-07
gene-SHERM_28617	2.11297	4.65826e-08	8.06518e-06	gene-SHERM_13562	2.024	2.16303e-08	3.77342e-06	gene-SHERM_03450	-1.62394	1.24895e-07	2.16713e-05	gene-SHERM_02204	-1.46145	7.86469e-07	0.0001372	gene-SHERM_12017	1.19711	2.14113e-06	0.000373521	gene-SHERM_02116	1.19183	2.22506e-09	3.88164e-07
gene-SHERM_04462	1.5109	4.68834e-08	8.06518e-06	gene-SHERM_22414	-1.82606	2.19778e-08	3.80288e-06	gene-SHERM_15216	1.41551	1.25244e-07	2.16713e-05	gene-SHERM_17740	1.61239	7.95502e-07	0.000137648	gene-SHERM_02207	8.18338	2.17092e-06	0.00037564	gene-SHERM_08414	1.60269	2.42345e-09	4.18781e-07
gene-SHERM_28507	2.07047	4.69897e-08	8.06518e-06	gene-SHERM_15944	-3.54384	2.28363e-08	3.91955e-06	gene-SHERM_24732	-3.77488	1.39241e-07	2.3899e-05	gene-SHERM_08300	1.44537	8.08541e-07	0.000138776	gene-SHERM_10284	1.40518	2.38936e-06	0.000410103	gene-SHERM_03472	4.15064	2.43992e-09	4.18781e-07
gene-SHERM_28344	2.58074	4.89603e-08	8.33617e-06	gene-SHERM_08235	2.01142	2.39515e-08	4.07808e-06	gene-SHERM_03266	-2.14616	1.53622e-07	2.61563e-05	gene-SHERM_12709	1.84894	8.47321e-07	0.000143958	gene-SHERM_20605	7.91101	2.59449e-06	0.000439263	gene-SHERM_24055	-1.9152	2.48507e-09	4.20196e-07
gene-SHERM_16277	2.80735	4.97886e-08	8.40992e-06	gene-SHERM_28196	1.65294	2.44961e-08	4.1377e-06	gene-SHERM_03467	-2.08433	1.61747e-07	2.73211e-05	gene-SHERM_13560	2.42672	8.52261e-07	0.000143958	gene-SHERM_11639	-2.55454	2.60054e-06	0.000439263	gene-SHERM_02031	-1.34599	2.48765e-09	4.20196e-07
gene-SHERM_13522	1.85055	5.45836e-08	9.14727e-06	gene-SHERM_19180	1.94445	2.59507e-08	4.34423e-06	gene-SHERM_13993	2.30309	1.71979e-07	2.88207e-05	gene-SHERM_04796	-4.4094	8.98871e-07	0.000150635	gene-SHERM_16277	2.2956	2.70605e-06	0.000453488	gene-SHERM_08301	4.05986	2.57399e-09	4.31356e-07
gene-SHERM_02189	3.24923	5.60207e-08	9.24602e-06	gene-SHERM_03042	-1.72265	2.6127e-08	4.34423e-06	gene-SHERM_18489	1.89785	2.00412e-07	3.33233e-05	gene-SHERM_11544	2.07985	9.0976e-07	0.000151269	gene-SHERM_14605	1.31883	2.85126e-06	0.000474089	gene-SHERM_16485	1.19196	2.68465e-09	4.45403e-07
gene-SHERM_12416	1.51146	5.60418e-08	9.24602e-06	gene-SHERM_10290	3.18643	2.65568e-08	4.38147e-06	gene-SHERM_15233	1.30073	2.02054e-07	3.33358e-05	gene-SHERM_04105	1.47332	9.76194e-07	0.000161057	gene-SHERM_24770	2.19773	3.03734e-06	0.000497396	gene-SHERM_14691	-6.10777	2.69966e-09	4.45403e-07
gene-SHERM_03174	2.9369	5.80299e-08	9.50039e-06	gene-SHERM_02016	2.28691	3.15535e-08	5.16579e-06	gene-SHERM_13973	2.45394	2.07185e-07	3.39194e-05	gene-SHERM_18270	-1.3901	9.9096e-07	0.000162235	gene-SHERM_28249	1.3296	3.03817e-06	0.000497396	gene-SHERM_24732	-3.30132	2.73994e-09	4.48571e-07
gene-SHERM_06601	-2.13946	6.11505e-08	9.93485e-06	gene-SHERM_05956	1.55125	3.20322e-08	5.20413e-06	gene-SHERM_14966	2.87509	2.10693e-07	3.40334e-05	gene-SHERM_11560	-8.27418	1.18873e-06	0.000193127	gene-SHERM_26133	2.65638	3.11131e-06	0.00050548	gene-SHERM_16304	-2.60941	3.1922e-09	5.18623e-07
gene-SHERM_13873	1.37367	6.94173e-08	1.11925e-05	gene-SHERM_00627	2.57539	3.72347e-08	6.00353e-06	gene-SHERM_08150	2.44608	2.11079e-07	3.40334e-05	gene-SHERM_03223	1.73933	1.2021e-06	0.000193821	gene-SHERM_17740	1.49756	3.20085e-06	0.000515679	gene-SHERM_21379	-4.89668	3.39091e-09	5.46734e-07
gene-SHERM_27917	1.93656	7.03146e-08	1.12519e-05	gene-SHERM_06864	3.29629	3.78465e-08	6.05629e-06	gene-SHERM_20322	-1.81508	2.21928e-07	3.55134e-05	gene-SHERM_26451	-3.24504	1.23888e-06	0.000198249	gene-SHERM_26451	-3.00859	3.24884e-06	0.000515679	gene-SHERM_14953	2.66831	3.6529e-09	5.84546e-07
gene-SHERM_22096	-3.12267	8.0005e-08	1.27071e-05	gene-SHERM_03448	-1.78187	3.84603e-08	6.06738e-06	gene-SHERM_18863	2.65681	2.38457e-07	3.77281e-05	gene-SHERM_13393	2.12809	1.3094e-06	0.000207971	gene-SHERM_21031	-2.81166	3.2577e-06	0.000515679	gene-SHERM_20020	2.49581	4.02444e-09	6.37767e-07
gene-SHERM_22165	2.03016	8.40287e-08	1.32473e-05	gene-SHERM_20774	1.53521	3.87125e-08	6.06738e-06	gene-SHERM_13284	1.67643	2.39313e-07	3.77281e-05	gene-SHERM_15909	1.77444	1.37543e-06	0.000216839	gene-SHERM_12973	-1.38149	3.27534e-06	0.000515679	gene-SHERM_05699	-1.9949	4.04541e-09	6.37767e-07
gene-SHERM_05818	-2.22151	8.80162e-08	1.37739e-05	gene-SHERM_09065	-2.16205	3.90001e-08	6.06738e-06	gene-SHERM_18270	-1.50021	2.42473e-07	3.79453e-05	gene-SHERM_03331	2.91857	1.40688e-06	0.000220166	gene-SHERM_20912	2.20793	3.29523e-06	0.000515679	gene-SHERM_03769	3.13762	4.24768e-09	6.6473e-07
gene-SHERM_15909	1.99243	8.91326e-08	1.38468e-05	gene-SHERM_16515	-1.77624	3.90561e-08	6.06738e-06	gene-SHERM_03503	1.54183	2.80087e-07	4.35115e-05	gene-SHERM_12964	1.65389	1.42079e-06	0.00022072	gene-SHERM_22171	2.22554	3.46905e-06	0.000536105	gene-SHERM_00682	-2.24049	4.37457e-09	6.79592e-07
gene-SHERM_27685	1.82655	9.68595e-08	1.49381e-05	gene-SHERM_12831	-2.55077	4.55372e-08	6.99103e-06	gene-SHERM_00780	1.94863	2.85953e-07	4.4101e-05	gene-SHERM_26347	-4.24768	1.43337e-06	0.000221062	gene-SHERM_17858	4.72832	3.47613e-06	0.000536105	gene-SHERM_12268	1.5207	4.48557e-09	6.91785e-07
gene-SHERM_20747	1.17112	9.869e-08	1.51109e-05	gene-SHERM_21030	1.82528	4.56586e-08	6.99103e-06	gene-SHERM_26966	3.68281	3.09848e-07	4.74424e-05	gene-SHERM_03695	1.91832	1.5168e-06	0.000232245	gene-SHERM_12975	1.21871	3.57932e-06	0.000548048	gene-SHERM_26656	4.53354	5.28405e-09	8.09067e-07
gene-SHERM_26809	1.42709	1.00188e-07	1.52307e-05	gene-SHERM_04700	1.42633	5.15407e-08	7.83528e-06	gene-SHERM_26954	3.65507	3.21486e-07	4.88728e-05	gene-SHERM_18863	2.38654	1.53965e-06	0.00023406	gene-SHERM_22212	4.72915	3.92884e-06	0.000597268	gene-SHERM_14003	-3.95785	6.61116e-09	1.00504e-06
gene-SHERM_21019	1.56551	1.11107e-07	1.67708e-05	gene-SHERM_14303	1.60754	5.91353e-08	8.92607e-06	gene-SHERM_10969	9.52452	3.29426e-07	4.95532e-05	gene-SHERM_13711	-2.07948	1.62175e-06	0.000244792	gene-SHERM_13872	1.07764	4.46283e-06	0.00067115	gene-SHERM_14195	-2.36869	6.91036e-09	1.04307e-06
gene-SHERM_13139	2.95874	1.16784e-07	1.75036e-05	gene-SHERM_04770	3.03476	6.17624e-08	9.25696e-06	gene-SHERM_11411	1.64077	3.30619e-07	4.95532e-05	gene-SHERM_05223	2.4363	1.65041e-06	0.000247364	gene-SHERM_22471	-2.68607	4.47791e-06	0.00067115	gene-SHERM_23319	5.45566	7.54028e-09	1.13014e-06
gene-SHERM_22024	2.57468	1.20972e-07	1.80045e-05	gene-SHERM_01287	-2.22176	7.30964e-08	1.08547e-05	gene-SHERM_26978	1.10596	3.34562e-07	4.97936e-05	gene-SHERM_21953	1.47178	1.67106e-06	0.000248708	gene-SHERM_17617	2.15379	4.51627e-06	0.000672166	gene-SHERM_16263	1.62256	8.31665e-09	1.23779e-06
gene-SHERM_27449	1.73869	1.36745e-07	2.01922e-05	gene-SHERM_13074	4.73728	7.34427e-08	1.08547e-05	gene-SHERM_13566	1.92681	3.47162e-07	5.13101e-05	gene-SHERM_12060	-2.76915	1.79904e-06	0.000265896	gene-SHERM_13819	2.32724	4.72117e-06	0.000697782	gene-SHERM_22165	1.73041	8.49637e-09	1.25575e-06
gene-SHERM_12933	1.73574	1.37568e-07	2.01922e-05	gene-SHERM_02346	2.14919	7.43205e-08	1.09087e-05	gene-SHERM_10162	-2.54848	3.57125e-07	5.24186e-05	gene-SHERM_13140	2.74881	1.8715e-06	0.000274698	gene-SHERM_08779	1.13262	4.86231e-06	0.000713687	gene-SHERM_25753	1.7041	9.14844e-09	1.33681e-06
gene-SHERM_10416	9.37309	1.43448e-07	2.07913e-05	gene-SHERM_16857	4.16723	7.50186e-08	1.09358e-05	gene-SHERM_25254	6.07658	3.80005e-07	5.51942e-05	gene-SHERM_21031	-2.88422	2.15039e-06	0.000313471	gene-SHERM_14422	0.994523	5.57463e-06	0.000812636	gene-SHERM_25979	4.27884	9.1704e-09	1.33681e-06
gene-SHERM_24153	1.5904	1.43604e-07	2.07913e-05	gene-SHERM_03118	2.37411	7.8529e-08	1.12552e-05	gene-SHERM_12813	-2.46646	3.81222e-07	5.51942e-05	gene-SHERM_03402	2.27741	2.29232e-06	0.000331887	gene-SHERM_28878	1.87291	5.90073e-06	0.000854322	gene-SHERM_15566	4.56304	9.54165e-09	1.38146e-06
gene-SHERM_02432	1.74051	1.51809e-07	2.18307e-05	gene-SHERM_21019	1.58229	7.90659e-08	1.12552e-05	gene-SHERM_04461	-1.48551	3.90038e-07	5.6089e-05	gene-SHERM_14799	-3.02112	2.39095e-06	0.000343178	gene-SHERM_13711	-1.96046	6.24221e-06	0.000897655	gene-SHERM_11606	3.62796	9.99844e-09	1.4349e-06
gene-SHERM_00387	2.36099	1.59008e-07	2.27125e-05	gene-SHERM_27518	1.37982	7.9241e-08	1.12552e-05	gene-SHERM_20989	1.65171	4.04536e-07	5.76504e-05	gene-SHERM_01477	-1.95855	2.41801e-06	0.000343178	gene-SHERM_02116	1.08205	6.38231e-06	0.000911642	gene-SHERM_29091	2.17121	1.00456e-08	1.4349e-06
gene-SHERM_21858	1.60901	1.68456e-07	2.39016e-05	gene-SHERM_19001	1.42713	7.96757e-08	1.12552e-05	gene-SHERM_26050	3.07005	4.06313e-07	5.76504e-05	gene-SHERM_26439	3.358	2.41868e-06	0.000343178	gene-SHERM_26940	-1.32158	6.54902e-06	0.000928506	gene-SHERM_08433	-1.10642	1.0399e-08	1.47548e-06
gene-SHERM_06518	-1.94313	1.70511e-07	2.40331e-05	gene-SHERM_22471	-3.27876	7.98539e-08	1.12552e-05	gene-SHERM_05987	1.67774	4.20813e-07	5.90268e-05	gene-SHERM_17391	-2.03434	2.53528e-06	0.00035734	gene-SHERM_15630	1.26875	6.58763e-06	0.000928506	gene-SHERM_27325	1.08907	1.0513e-08	1.48177e-06
gene-SHERM_21570	1.17017	1.75965e-07	2.46385e-05	gene-SHERM_15216	1.42766	8.56286e-08	1.19897e-05	gene-SHERM_09411	3.50618	4.24032e-07	5.90268e-05	gene-SHERM_15848	1.54397	2.57182e-06	0.000360106	gene-SHERM_23386	-1.2971	6.92071e-06	0.000969036	gene-SHERM_03402	2.22986	1.07727e-08	1.50839e-06
gene-SHERM_09623	1.3527	1.83236e-07	2.5489e-05	gene-SHERM_13378	2.16628	8.79696e-08	1.22034e-05	gene-SHERM_10229	2.0479	4.24334e-07	5.90268e-05	gene-SHERM_22414	-1.45005	2.59044e-06	0.000360342	gene-SHERM_03174	2.29229	7.0762e-06	0.000984332	gene-SHERM_01372	1.10975	1.35416e-08	1.8837e-06
gene-SHERM_14101	-2.32219	2.08313e-07	2.87891e-05	gene-SHERM_28310	-1.21712	8.83018e-08	1.22034e-05	gene-SHERM_21568	2.19796	4.401e-07	6.04752e-05	gene-SHERM_14101	-1.95851	2.89057e-06	0.000395535	gene-SHERM_13161	-1.78968	7.39568e-06	0.00101894	gene-SHERM_05170	4.15333	1.54718e-08	2.13822e-06
gene-SHERM_28183	-1.7898	2.1673e-07	2.97592e-05	gene-SHERM_08156	1.20689	9.63902e-08	1.32353e-05	gene-SHERM_13140	2.9423	4.40429e-07	6.04752e-05	gene-SHERM_29091	2.26162	2.91185e-06	0.000395535	gene-SHERM_14965	1.86511	7.42075e-06	0.00101894	gene-SHERM_20655	2.96012	1.62615e-08	2.23023e-06
gene-SHERM_22465	1.39493	2.2483e-07	3.06735e-05	gene-SHERM_09081	-2.10226	9.93251e-08	1.35509e-05	gene-SHERM_17690	1.60142	4.43336e-07	6.04841e-05	gene-SHERM_06304	2.65273	2.91595e-06	0.000395535	gene-SHERM_14691	-5.26393	7.5121e-06	0.00102487	gene-SHERM_25318	2.89152	1.63472e-08	2.23023e-06
gene-SHERM_14842	-2.49255	2.37495e-07	3.20112e-05	gene-SHERM_13141	3.40839	1.03854e-07	1.40785e-05	gene-SHERM_02595	1.48601	4.52766e-07	6.13772e-05	gene-SHERM_06353	1.19915	2.91778e-06	0.000395535	gene-SHERM_03695	1.75002	7.80548e-06	0.00105057	gene-SHERM_25741	3.74533	1.74224e-08	2.36179e-06
gene-SHERM_28153	3.03995	2.37644e-07	3.20112e-05	gene-SHERM_23554	1.24419	1.07478e-07	1.44775e-05	gene-SHERM_11012	1.76642	4.7155e-07	6.3519e-05	gene-SHERM_24838	-5.17351	2.93823e-06	0.000395787	gene-SHERM_14976	-1.8868	7.80764e-06	0.00105057	gene-SHERM_18147	1.34217	1.8995e-08	2.55867e-06
gene-SHERM_12638	-2.19018	2.4908e-07	3.33407e-05	gene-SHERM_15233	1.32653	1.15894e-07	1.5513e-05	gene-SHERM_13138	2.84629	4.7634e-07	6.37607e-05	gene-SHERM_22165	1.69751	3.14495e-06	0.000420968	gene-SHERM_02031	-1.21799	7.86099e-06	0.00105057	gene-SHERM_17858	4.1232	1.96527e-08	2.63062e-06
gene-SHERM_14404	1.22532	2.69639e-07	3.5867e-05	gene-SHERM_01838	-1.70881	1.2161e-07	1.60862e-05	gene-SHERM_09063	-2.39938	5.18613e-07	6.89853e-05	gene-SHERM_25745	5.62699	3.20834e-06	0.000426769	gene-SHERM_06827	1.11859	7.89789e-06	0.00105057	gene-SHERM_01412	-1.31319	2.09963e-08	2.7929e-06
gene-SHERM_08091	-2.39978	2.7361e-07	3.61691e-05	gene-SHERM_13140	3.15227	1.21688e-07	1.60862e-05	gene-SHERM_11545	-1.87801	5.27682e-07	6.97557e-05	gene-SHERM_14561	4.27027	3.37953e-06	0.000445275	gene-SHERM_25318	2.65142	8.04382e-06	0.00106333	gene-SHERM_13559	2.50318	2.31884e-08	3.06533e-06
gene-SHERM_19473	2.09771	3.06916e-07	4.03216e-05	gene-SHERM_07672	1.36515	1.3448e-07	1.76675e-05	gene-SHERM_04232	1.25165	5.43607e-07	7.10859e-05	gene-SHERM_20640	-1.90636	3.3893e-06	0.000445275	gene-SHERM_05200	3.47887	8.40842e-06	0.00110467	gene-SHERM_17383	2.44271	2.58089e-08	3.37447e-06
gene-SHERM_15284	3.1459	4.48694e-07	5.85863e-05	gene-SHERM_04022	1.40618	1.35615e-07	1.77073e-05	gene-SHERM_05327	1.9995	5.44425e-07	7.10859e-05	gene-SHERM_27774	1.67627	3.42438e-06	0.000447124	gene-SHERM_06221	-2.73656	8.49662e-06	0.00110941	gene-SHERM_19749	-1.29303	2.5844e-08	3.37447e-06
gene-SHERM_15375	1.11704	4.64472e-07	6.01938e-05	gene-SHERM_11418	1.22779	1.43978e-07	1.86846e-05	gene-SHERM_05356	-1.98352	5.55735e-07	7.21201e-05	gene-SHERM_13967	-1.21071	3.44759e-06	0.00044741	gene-SHERM_01498	1.53108	8.55036e-06	0.00110962	gene-SHERM_05177	1.80494	2.72493e-08	3.5201e-06
gene-SHERM_27653	3.04439	4.66663e-07	6.01938e-05	gene-SHERM_03391	2.21277	1.47453e-07	1.90196e-05	gene-SHERM_23497	2.73363	5.69515e-07	7.33369e-05	gene-SHERM_13952	4.13001	3.52678e-06	0.000454549	gene-SHERM_12584	1.24885	8.66362e-06	0.00111614	gene-SHERM_27318	1.46616	2.72901e-08	3.5201e-06
gene-SHERM_13684	1.67949	5.17985e-07	6.64113e-05	gene-SHERM_03571	2.82256	1.67783e-07	2.15116e-05	gene-SHERM_15359	-1.87847	5.72002e-07	7.33369e-05	gene-SHERM_03037	2.42426	3.54533e-06	0.000454549	gene-SHERM_22317	2.68031	8.74252e-06	0.00111614	gene-SHERM_15283	2.06488	2.79137e-08	3.55926e-06
gene-SHERM_00627	2.30633	5.34133e-07	6.80715e-05	gene-SHERM_09629	2.33756	1.70181e-07	2.16884e-05	gene-SHERM_02925	-2.32922	5.82074e-07	7.41813e-05	gene-SHERM_21926	3.22129	3.62807e-06	0.000462373	gene-SHERM_06172	1.2691	8.75797e-06	0.00111614	gene-SHERM_29134	-2.58365	2.79282e-08	3.55926e-06
gene-SHERM_17674	1.85517	5.47763e-07	6.93932e-05	gene-SHERM_20775	2.42129	1.72805e-07	2.18918e-05	gene-SHERM_03313	2.12438	5.88171e-07	7.42598e-05	gene-SHERM_17433	2.20918	3.91897e-06	0.000496473	gene-SHERM_05170	3.91967	8.96679e-06	0.00113595	gene-SHERM_20912	2.10514	3.43068e-08	4.34614e-06
gene-SHERM_03295	-1.61359	5.80448e-07	7.30987e-05	gene-SHERM_23970	-2.50274	1.76368e-07	2.22108e-05	gene-SHERM_24033	2.1742	5.89668e-07	7.42598e-05	gene-SHERM_23023	1.48982	4.1011e-06	0.000514611	gene-SHERM_20027	3.68127	9.0419e-06	0.00113869	gene-SHERM_08161	-1.21258	3.52368e-08	4.43754e-06
gene-SHERM_21004	1.16881	5.99755e-07	7.50858e-05	gene-SHERM_07773	-1.24741	1.90633e-07	2.38661e-05	gene-SHERM_16608	1.12523	6.26558e-07	7.83566e-05	gene-SHERM_05538	1.50514	4.11051e-06	0.000514611	gene-SHERM_18383	4.14477	9.46448e-06	0.0011849	gene-SHERM_01277	-1.228	3.60694e-08	4.51568e-06
gene-SHERM_19748	-1.25456	6.37958e-07	7.94015e-05	gene-SHERM_03503	1.56746	1.93071e-07	2.403e-05	gene-SHERM_24005	4.3919	6.29562e-07	7.83566e-05	gene-SHERM_28249	1.30773	4.15848e-06	0.000517572	gene-SHERM_10060	7.48751	9.56341e-06	0.00119028	gene-SHERM_04617	1.859	4.05124e-08	5.04226e-06
gene-SHERM_22025	2.83632	6.50347e-07	8.04729e-05	gene-SHERM_06726	-1.64837	1.99307e-07	2.46619e-05	gene-SHERM_09143	2.73367	6.38104e-07	7.8958e-05	gene-SHERM_01146	1.89994	4.28974e-06	0.000530806	gene-SHERM_01692	4.50261	9.78719e-06	0.00121105	gene-SHERM_05038	1.43341	4.29721e-08	5.31729e-06
gene-SHERM_08523	5.57783	6.58011e-07	8.09506e-05	gene-SHERM_19693	-1.88693	2.11941e-07	2.60736e-05	gene-SHERM_23857	3.12696	6.57863e-07	8.09323e-05	gene-SHERM_04958	2.78529	4.33655e-06	0.000533496	gene-SHERM_20043	-0.938837	1.01653e-05	0.00124338	gene-SHERM_14000	-1.59513	4.40323e-08	5.41699e-06
gene-SHERM_25868	5.76149	6.96518e-07	8.51953e-05	gene-SHERM_19473	2.12005	2.28679e-07	2.79711e-05	gene-SHERM_20933	-1.49793	6.8179e-07	8.33938e-05	gene-SHERM_13141	2.81065	4.3978e-06	0.000537922	gene-SHERM_01477	-1.82268	1.01765e-05	0.00124338	gene-SHERM_00989	-2.59054	4.64635e-08	5.68323e-06
gene-SHERM_13561	4.64594	7.65692e-07	9.31213e-05	gene-SHERM_25337	2.16922	2.39733e-07	2.88965e-05	gene-SHERM_03169	2.35519	6.8934e-07	8.38275e-05	gene-SHERM_03333	9.32221	4.49886e-06	0.000547139	gene-SHERM_00893	2.71371	1.02237e-05	0.00124338	gene-SHERM_20605	4.59898	4.95331e-08	6.02407e-06
gene-SHERM_04902	1.51949	7.81667e-07	9.4524e-05	gene-SHERM_09584	1.1871	2.40146e-07	2.88965e-05	gene-SHERM_15928	-1.87915	6.93213e-07	8.38275e-05	gene-SHERM_02948	1.85952	4.58966e-06	0.00055501	gene-SHERM_05609	7.59038	1.06548e-05	0.00128223	gene-SHERM_22948	2.55425	5.06052e-08	6.11949e-06
gene-SHERM_25318	-3.48282	8.27768e-07	9.95333e-05	gene-SHERM_27318	-1.75024	2.40317e-07	2.88965e-05	gene-SHERM_17335	2.96994	7.1361e-07	8.58066e-05	gene-SHERM_02111	-1.67567	4.65841e-06	0.000560141	gene-SHERM_08109	-2.33996	1.06636e-05	0.00128223	gene-SHERM_21259	2.5908	5.2668e-08	6.33295e-06
gene-SHERM_02259	3.00679	8.77067e-07	0.000104547	gene-SHERM_01172	3.19895	2.44914e-07	2.92837e-05	gene-SHERM_23141	-1.58655	7.20646e-07	8.60398e-05	gene-SHERM_08171	-1.48918	4.79478e-06	0.000573299	gene-SHERM_24055	-1.66041	1.09033e-05	0.00130368	gene-SHERM_12709	1.59355	5.30328e-08	6.341e-06
gene-SHERM_26906	1.18337	8.79291e-07	0.000104547	gene-SHERM_17448	2.11248	2.54468e-07	3.02561e-05	gene-SHERM_24041	-1.50051	7.23635e-07	8.60398e-05	gene-SHERM_28141	-1.27932	5.02224e-06	0.000597142	gene-SHERM_03333	9.20329	1.11943e-05	0.00133074	gene-SHERM_14422	0.958818	5.41705e-08	6.44084e-06
gene-SHERM_10052	2.53413	9.46247e-07	0.000111883	gene-SHERM_11170	2.48591	2.77237e-07	3.27802e-05	gene-SHERM_10945	2.7382	7.48111e-07	8.84559e-05	gene-SHERM_09155	1.67872	5.15064e-06	0.000609006	gene-SHERM_21177	-4.8745	1.12547e-05	0.00133074	gene-SHERM_13562	1.56947	5.52426e-08	6.53182e-06
gene-SHERM_20989	1.6109	9.67673e-07	0.000113784	gene-SHERM_18425	-1.20557	2.82457e-07	3.32128e-05	gene-SHERM_24652	-2.27887	7.76382e-07	9.12913e-05	gene-SHERM_05699	-1.89926	5.44087e-06	0.000639768	gene-SHERM_03402	2.13895	1.18945e-05	0.00139863	gene-SHERM_02294	2.21205	5.80334e-08	6.8239e-06
gene-SHERM_24738	1.92984	9.75794e-07	0.000113788	gene-SHERM_26512	2.65194	2.90384e-07	3.39574e-05	gene-SHERM_13562	1.71218	7.84112e-07	9.16937e-05	gene-SHERM_03313	1.86826	5.83032e-06	0.000681795	gene-SHERM_10969	8.13517	1.23518e-05	0.00144442	gene-SHERM_05447	1.13704	5.97138e-08	6.9829e-06
gene-SHERM_07154	-1.69898	9.78398e-07	0.000113788	gene-SHERM_11411	1.66165	2.96274e-07	3.44568e-05	gene-SHERM_19748	-1.22184	7.91848e-07	9.20923e-05	gene-SHERM_03472	4.0157	6.01466e-06	0.000699508	gene-SHERM_28944	1.96964	1.25229e-05	0.00145642	gene-SHERM_23243	-1.96992	6.05181e-08	7.03829e-06
gene-SHERM_23497	2.6552	1.0933e-06	0.00012646	gene-SHERM_22165	1.90573	3.12966e-07	3.62003e-05	gene-SHERM_29438	2.99338	8.05065e-07	9.31206e-05	gene-SHERM_26835	-2.99788	6.20353e-06	0.000713783	gene-SHERM_00582	-1.69068	1.2756e-05	0.00147011	gene-SHERM_09561	-2.55014	6.15401e-08	7.11825e-06
gene-SHERM_20775	2.25922	1.12044e-06	0.000128899	gene-SHERM_03467	-2.03593	3.15215e-07	3.62633e-05	gene-SHERM_13393	2.18306	8.41429e-07	9.68008e-05	gene-SHERM_14866	1.48004	6.20448e-06	0.000713783	gene-SHERM_00894	2.39914	1.27787e-05	0.00147011	gene-SHERM_15551	-1.9693	6.49561e-08	7.47276e-06
gene-SHERM_28519	2.26283	1.22077e-06	0.000139686	gene-SHERM_03039	1.75391	3.21214e-07	3.67549e-05	gene-SHERM_25768	1.42644	8.61059e-07	9.85264e-05	gene-SHERM_14941	2.48135	6.2722e-06	0.000717695	gene-SHERM_21379	-4.35174	1.28841e-05	0.00147426	gene-SHERM_11585	3.692	6.54832e-08	7.4929e-06
gene-SHERM_26661	2.62378	1.29671e-06	0.000147583	gene-SHERM_23058	1.20096	3.29627e-07	3.75158e-05	gene-SHERM_18807	-1.83131	8.70896e-07	9.91192e-05	gene-SHERM_08109	-2.41978	6.55017e-06	0.000745493	gene-SHERM_01287	-1.6965	1.31637e-05	0.0014982	gene-SHERM_16383	-1.08086	6.58883e-08	7.49894e-06
gene-SHERM_28750	2.41052	1.32705e-06	0.000150053	gene-SHERM_13284	1.62332	3.5644e-07	4.03517e-05	gene-SHERM_14698	1.13123	8.81534e-07	9.97962e-05	gene-SHERM_19394	-1.27274	6.67253e-06	0.000755381	gene-SHERM_02376	2.3659	1.34604e-05	0.00152382	gene-SHERM_15887	-2.39713	7.78657e-08	8.8128e-06
gene-SHERM_09269	-2.85779	1.33252e-06	0.000150053	gene-SHERM_26906	1.22021	3.60443e-07	4.0589e-05	gene-SHERM_00330	-1.3682	9.08687e-07	0.000102326	gene-SHERM_27225	1.35728	7.58011e-06	0.000851374	gene-SHERM_03070	1.38185	1.36559e-05	0.00153777	gene-SHERM_29482	-0.95867	7.82606e-08	8.8128e-06
gene-SHERM_26408	1.25911	1.41248e-06	0.00015822	gene-SHERM_21546	-1.39287	3.79273e-07	4.23688e-05	gene-SHERM_13417	-1.13559	9.36033e-07	0.00010485	gene-SHERM_15551	-2.19169	7.60048e-06	0.000851374	gene-SHERM_20640	-1.73939	1.41983e-05	0.00159043	gene-SHERM_24770	2.08061	8.31302e-08	9.2928e-06
gene-SHERM_04881	1.56508	1.43737e-06	0.000160165	gene-SHERM_08414	1.61552	3.80231e-07	4.23688e-05	gene-SHERM_09352	-2.25105	9.4565e-07	0.000105258	gene-SHERM_13138	2.45843	7.69777e-06	0.000857758	gene-SHERM_26951	1.85335	1.42744e-05	0.00159059	gene-SHERM_23386	-1.23754	8.33964e-08	9.2928e-06
gene-SHERM_14826	1.84637	1.52163e-06	0.000168671	gene-SHERM_22938	-1.3712	3.82742e-07	4.24266e-05	gene-SHERM_15551	-2.3852	9.49564e-07	0.000105258	gene-SHERM_23141	-1.37328	8.03856e-06	0.000888062	gene-SHERM_11606	3.22734	1.44318e-05	0.00159975	gene-SHERM_14976	-1.80962	8.49091e-08	9.41208e-06
gene-SHERM_10882	1.92438	1.53439e-06	0.000169105	gene-SHERM_20049	-1.5868	3.90718e-07	4.30863e-05	gene-SHERM_12831	-2.21757	9.55396e-07	0.000105356	gene-SHERM_10045	-3.25877	8.05319e-06	0.000888062	gene-SHERM_01412	-1.24053	1.46956e-05	0.00161808	gene-SHERM_05344	-1.93206	9.2895e-08	1.0244e-05
gene-SHERM_24755	1.56355	1.54143e-06	0.000169105	gene-SHERM_00565	-2.72721	3.945e-07	4.32791e-05	gene-SHERM_16857	3.61253	9.69907e-07	0.000106405	gene-SHERM_11518	2.49673	8.15855e-06	0.000895044	gene-SHERM_06065	2.58155	1.47492e-05	0.00161808	gene-SHERM_16681	1.16032	9.34726e-08	1.02545e-05
gene-SHERM_03183	-2.32081	1.59884e-06	0.000174503	gene-SHERM_24520	2.26018	4.02561e-07	4.3937e-05	gene-SHERM_02686	1.30034	9.75072e-07	0.000106423	gene-SHERM_12530	1.39424	8.84859e-06	0.000965766	gene-SHERM_17383	2.23563	1.59419e-05	0.00173984	gene-SHERM_14944	3.68915	1.03281e-07	1.12725e-05
gene-SHERM_17405	1.67487	1.65267e-06	0.000179458	gene-SHERM_12994	1.14901	4.08685e-07	4.43778e-05	gene-SHERM_23274	3.08132	1.00142e-06	0.00010874	gene-SHERM_17367	-2.21828	9.04084e-06	0.000981715	gene-SHERM_11887	2.19512	1.60226e-05	0.00173984	gene-SHERM_21962	2.35715	1.06284e-07	1.15411e-05
gene-SHERM_16120	3.43777	1.69868e-06	0.000183518	gene-SHERM_14186	1.42383	4.23198e-07	4.57205e-05	gene-SHERM_21953	1.50902	1.01584e-06	0.000109746	gene-SHERM_24732	-2.90454	1.0017e-05	0.0010822	gene-SHERM_05749	1.68991	1.62886e-05	0.00175975	gene-SHERM_01428	2.42364	1.10002e-07	1.18842e-05
gene-SHERM_03318	2.47047	1.8223e-06	0.000195027	gene-SHERM_24264	1.36359	4.43564e-07	4.76787e-05	gene-SHERM_01797	1.63921	1.03884e-06	0.000111665	gene-SHERM_04744	-1.57221	1.01854e-05	0.00108748	gene-SHERM_02284	1.9763	1.64212e-05	0.00176511	gene-SHERM_12584	1.21542	1.14314e-07	1.22875e-05
gene-SHERM_01171	2.16661	1.82353e-06	0.000195027	gene-SHERM_29438	2.95492	5.02414e-07	5.37331e-05	gene-SHERM_20065	-2.03606	1.09342e-06	0.000116941	gene-SHERM_13681	-2.64319	1.02147e-05	0.00108748	gene-SHERM_13328	3.21886	1.71796e-05	0.00183736	gene-SHERM_02076	-1.2977	1.172e-07	1.25345e-05
gene-SHERM_10290	2.54106	1.94945e-06	0.000207451	gene-SHERM_19365	2.53371	5.13282e-07	5.46209e-05	gene-SHERM_01286	-1.54666	1.10866e-06	0.000117795	gene-SHERM_08318	7.49725	1.02193e-05	0.00108748	gene-SHERM_08540	-7.85304	1.76834e-05	0.00188178	gene-SHERM_12910	1.4226	1.22588e-07	1.30452e-05
gene-SHERM_11497	1.87617	2.02433e-06	0.000213006	gene-SHERM_02031	-1.39526	5.20703e-07	5.51349e-05	gene-SHERM_00847	-1.79169	1.11247e-06	0.000117795	gene-SHERM_05038	1.41318	1.03613e-05	0.00109711	gene-SHERM_20314	-1.91699	1.83433e-05	0.00194229	gene-SHERM_18697	-3.4674	1.33377e-07	1.41227e-05
gene-SHERM_03118	2.05929	2.02824e-06	0.000213006	gene-SHERM_23613	2.0998	5.94823e-07	6.26714e-05	gene-SHERM_10882	1.91093	1.1569e-06	0.000121893	gene-SHERM_01220	1.59478	1.04156e-05	0.0010974	gene-SHERM_19035	-2.71142	2.00765e-05	0.00211529	gene-SHERM_23638	2.88624	1.3803e-07	1.4543e-05
gene-SHERM_21971	1.61769	2.03168e-06	0.000213006	gene-SHERM_23430	2.16199	6.17763e-07	6.47678e-05	gene-SHERM_19177	-1.04303	1.20251e-06	0.000126074	gene-SHERM_06207	4.43516	1.06599e-05	0.00111761	gene-SHERM_04461	-1.20584	2.04747e-05	0.00214662	gene-SHERM_04006	1.48388	1.40559e-07	1.47365e-05
gene-SHERM_15405	1.57017	2.05078e-06	0.000213368	gene-SHERM_06956	-1.56634	6.31241e-07	6.58564e-05	gene-SHERM_11170	2.3265	1.25692e-06	0.000130529	gene-SHERM_23274	2.8519	1.08077e-05	0.00112755	gene-SHERM_18860	-2.70104	2.1728e-05	0.00226685	gene-SHERM_27558	0.953395	1.48778e-07	1.55218e-05
gene-SHERM_11764	1.66772	2.05518e-06	0.000213368	gene-SHERM_28090	2.03403	6.36141e-07	6.60438e-05	gene-SHERM_08109	-2.61481	1.25727e-06	0.000130529	gene-SHERM_05248	1.22981	1.09032e-05	0.00113196	gene-SHERM_14904	-1.28267	2.20309e-05	0.00228724	gene-SHERM_17367	-2.01378	1.51895e-07	1.57428e-05
gene-SHERM_13529	-1.83536	2.18012e-06	0.000225241	gene-SHERM_13208	1.49811	6.4388e-07	6.65228e-05	gene-SHERM_27225	1.4896	1.28895e-06	0.000132996	gene-SHERM_12102	-3.35269	1.1635e-05	0.00120207	gene-SHERM_02173	5.06122	2.23327e-05	0.00230732	gene-SHERM_02376	2.38438	1.52983e-07	1.57428e-05
gene-SHERM_22386	1.94713	2.20326e-06	0.000226424	gene-SHERM_20308	2.03848	6.72131e-07	6.91061e-05	gene-SHERM_28249	1.39438	1.29353e-06	0.000132996	gene-SHERM_15568	1.92028	1.1846e-05	0.00121796	gene-SHERM_25743	1.79218	2.26648e-05	0.00233031	gene-SHERM_06251	3.25066	1.53115e-07	1.57428e-05
gene-SHERM_25311	1.50669	2.21285e-06	0.000226424	gene-SHERM_16120	3.57085	6.954e-07	7.11407e-05	gene-SHERM_02382	8.3558	1.34643e-06	0.000137769	gene-SHERM_14605	1.20322	1.21739e-05	0.00124566	gene-SHERM_13646	1.06494	2.42388e-05	0.00248017	gene-SHERM_05051	1.09708	1.55072e-07	1.58673e-05
gene-SHERM_23885	1.71556	2.44766e-06	0.000249252	gene-SHERM_08542	-2.41574	6.98605e-07	7.11407e-05	gene-SHERM_20049	-1.50264	1.40609e-06	0.000143186	gene-SHERM_23497	2.35688	1.24045e-05	0.00126318	gene-SHERM_01148	1.68929	2.43919e-05	0.00248389	gene-SHERM_16065	-4.21896	1.57652e-07	1.60541e-05
gene-SHERM_17687	2.33414	2.47349e-06	0.000250682	gene-SHERM_16232	1.31572	7.34909e-07	7.44813e-05	gene-SHERM_17867	-3.74725	1.50925e-06	0.000152959	gene-SHERM_15887	-2.35096	1.25001e-05	0.00126686	gene-SHERM_22721	2.00764	2.59162e-05	0.00262654	gene-SHERM_25398	1.00268	1.59654e-07	1.61806e-05
gene-SHERM_08414	1.47246	2.4935e-06	0.000251513	gene-SHERM_03149	-1.575	7.50426e-07	7.56935e-05	gene-SHERM_21858	1.42151	1.51684e-06	0.000153	gene-SHERM_11280	3.47717	1.34304e-05	0.00135444	gene-SHERM_12888	-1.00233	2.60735e-05	0.00262996	gene-SHERM_25919	-1.94981	1.65279e-07	1.66712e-05
gene-SHERM_09584	1.06185	2.50933e-06	0.000251916	gene-SHERM_25771	-2.51886	7.68674e-07	7.71684e-05	gene-SHERM_02090	-1.51587	1.56621e-06	0.000157234	gene-SHERM_14495	1.50168	1.34916e-05	0.00135444	gene-SHERM_23970	-2.0149	2.64674e-05	0.00265711	gene-SHERM_02775	-1.5476	1.66113e-07	1.66763e-05
gene-SHERM_03115	1.47172	2.59056e-06	0.000258849	gene-SHERM_03440	1.33765	7.7297e-07	7.72353e-05	gene-SHERM_23608	2.14658	1.5936e-06	0.000159233	gene-SHERM_22946	-1.9202	1.36144e-05	0.00136035	gene-SHERM_11170	2.05128	2.73556e-05	0.00273338	gene-SHERM_16138	-1.93145	1.79265e-07	1.78567e-05
gene-SHERM_02359	1.76751	3.30868e-06	0.000328863	gene-SHERM_29507	2.03137	7.8762e-07	7.83314e-05	gene-SHERM_22471	-2.82621	1.60687e-06	0.000159808	gene-SHERM_18257	-4.11534	1.3875e-05	0.00137992	gene-SHERM_12949	3.57986	2.78486e-05	0.00276963	gene-SHERM_08722	1.0683	1.79548e-07	1.78567e-05
gene-SHERM_24243	-1.56518	3.32216e-06	0.000328863	gene-SHERM_11613	-1.72357	8.08159e-07	8.00003e-05	gene-SHERM_03571	2.51371	1.61557e-06	0.000159927	gene-SHERM_02274	1.71859	1.40558e-05	0.0013914	gene-SHERM_06154	1.325	2.95185e-05	0.00292206	gene-SHERM_02173	4.06572	1.87924e-07	1.86027e-05
gene-SHERM_04692	3.8288	3.37205e-06	0.000332256	gene-SHERM_16608	1.11196	8.11998e-07	8.00081e-05	gene-SHERM_03409	-1.79613	1.67595e-06	0.000165135	gene-SHERM_14690	-1.72399	1.41234e-05	0.00139161	gene-SHERM_25745	4.98227	2.96703e-05	0.00292348	gene-SHERM_20323	1.47816	1.89567e-07	1.86785e-05
gene-SHERM_00706	1.19459	3.46442e-06	0.000339784	gene-SHERM_25873	1.64639	9.108e-07	8.87954e-05	gene-SHERM_04942	1.47789	1.7243e-06	0.000169116	gene-SHERM_00348	-1.19618	1.46251e-05	0.0014344	gene-SHERM_09411	2.50271	3.06126e-05	0.00300243	gene-SHERM_25771	-2.02158	1.91261e-07	1.87586e-05
gene-SHERM_14787	-1.63703	3.74837e-06	0.000365947	gene-SHERM_14690	-2.00604	9.11013e-07	8.87954e-05	gene-SHERM_25406	-1.68081	1.7639e-06	0.000172207	gene-SHERM_12441	1.6891	1.49543e-05	0.00145996	gene-SHERM_08161	-1.11934	3.08071e-05	0.00300765	gene-SHERM_05749	1.65128	1.93433e-07	1.88846e-05
gene-SHERM_26375	1.24358	3.83085e-06	0.000372292	gene-SHERM_21621	1.94005	9.13696e-07	8.87954e-05	gene-SHERM_08555	-1.75083	1.8032e-06	0.00017524	gene-SHERM_04207	5.51365	1.54989e-05	0.00150622	gene-SHERM_05454	1.33059	3.1357e-05	0.00304736	gene-SHERM_16214	3.20839	1.99548e-07	1.93926e-05
gene-SHERM_08246	4.8562	3.87279e-06	0.000374657	gene-SHERM_18270	-1.39617	9.9033e-07	9.58054e-05	gene-SHERM_04676	-1.9141	1.86164e-06	0.000180097	gene-SHERM_13646	1.08163	1.64698e-05	0.00158637	gene-SHERM_26439	2.94554	3.22958e-05	0.00312432	gene-SHERM_11887	2.25295	2.05528e-07	1.98559e-05
gene-SHERM_12710	2.49664	3.99726e-06	0.000384948	gene-SHERM_15571	-1.30841	1.05509e-06	0.000101172	gene-SHERM_03095	1.45439	1.92092e-06	0.00018499	gene-SHERM_28944	1.95207	1.64727e-05	0.00158637	gene-SHERM_05051	1.07143	3.24704e-05	0.003127	gene-SHERM_03183	1.74243	2.06181e-07	1.98559e-05
gene-SHERM_17238	7.63292	4.02411e-06	0.000385789	gene-SHERM_12813	-2.37231	1.05723e-06	0.000101172	gene-SHERM_13967	-1.24274	1.97838e-06	0.000189666	gene-SHERM_05749	1.67898	1.70418e-05	0.00163198	gene-SHERM_19300	5.57447	3.34725e-05	0.00320899	gene-SHERM_21395	-2.45917	2.15175e-07	2.06287e-05
gene-SHERM_02414	-3.04728	4.13867e-06	0.000393339	gene-SHERM_20157	1.32706	1.06006e-06	0.000101172	gene-SHERM_08274	-1.12837	2.0337e-06	0.000193758	gene-SHERM_26139	2.37543	1.71183e-05	0.00163198	gene-SHERM_08045	1.43101	3.44546e-05	0.00328783	gene-SHERM_07114	3.53555	2.16289e-07	2.06425e-05
gene-SHERM_26050	2.72529	4.13982e-06	0.000393339	gene-SHERM_12119	-1.93355	1.08448e-06	0.00010304	gene-SHERM_11617	-1.50429	2.03927e-06	0.000193758	gene-SHERM_20049	-1.30064	1.71763e-05	0.00163198	gene-SHERM_06913	7.35072	3.46137e-05	0.00328783	gene-SHERM_20895	-1.19226	2.27284e-07	2.15951e-05
gene-SHERM_23274	2.88948	4.39911e-06	0.000414205	gene-SHERM_01412	-1.43867	1.09316e-06	0.000103403	gene-SHERM_16730	-1.45213	2.08522e-06	0.000197243	gene-SHERM_01173	3.82395	1.79376e-05	0.00169673	gene-SHERM_14495	1.44385	3.47853e-05	0.00328783	gene-SHERM_07182	-1.31488	2.43464e-07	2.30295e-05
gene-SHERM_20419	-1.13689	4.40909e-06	0.000414205	gene-SHERM_26462	1.47862	1.11617e-06	0.000105113	gene-SHERM_21094	-1.07434	2.13829e-06	0.000201368	gene-SHERM_20944	1.97149	1.94877e-05	0.0018352	gene-SHERM_19023	-2.88048	3.49128e-05	0.00328783	gene-SHERM_25065	3.69666	2.55733e-07	2.4083e-05
gene-SHERM_28627	1.11805	4.41783e-06	0.000414205	gene-SHERM_20065	-2.02431	1.19396e-06	0.000111943	gene-SHERM_03847	-1.86407	2.17513e-06	0.000203935	gene-SHERM_24033	1.79442	1.95815e-05	0.00183592	gene-SHERM_04207	5.32803	3.52373e-05	0.00329921	gene-SHERM_13635	-1.61826	2.6431e-07	2.47811e-05
gene-SHERM_22986	-1.362	4.45083e-06	0.00041547	gene-SHERM_15372	-1.91444	1.266e-06	0.000118177	gene-SHERM_20979	1.60521	2.22061e-06	0.000207287	gene-SHERM_24377	-1.65378	2.00644e-05	0.00187294	gene-SHERM_08300	1.175	3.53437e-05	0.00329921	gene-SHERM_25345	3.08242	2.94852e-07	2.75234e-05
gene-SHERM_08156	1.00158	4.5255e-06	0.000420594	gene-SHERM_17335	2.87266	1.27875e-06	0.000118845	gene-SHERM_13141	2.85063	2.37886e-06	0.000221089	gene-SHERM_14966	2.27619	2.07453e-05	0.00192805	gene-SHERM_29048	3.49758	3.58095e-05	0.00332809	gene-SHERM_22911	-1.0934	2.96353e-07	2.75427e-05
gene-SHERM_23613	1.92504	4.61521e-06	0.000427068	gene-SHERM_04207	6.23814	1.32268e-06	0.000122394	gene-SHERM_15875	-1.26949	2.63567e-06	0.000243891	gene-SHERM_22639	-1.78752	2.08375e-05	0.0019282	gene-SHERM_03344	-2.43273	3.74221e-05	0.00346285	gene-SHERM_15115	1.46662	2.98755e-07	2.76452e-05
gene-SHERM_03571	2.48468	4.64302e-06	0.000427781	gene-SHERM_15284	2.83818	1.4795e-06	0.000136312	gene-SHERM_00565	-2.45796	2.78166e-06	0.000256286	gene-SHERM_02076	-1.287	2.10839e-05	0.00194255	gene-SHERM_12771	-1.89636	3.79281e-05	0.00348809	gene-SHERM_05609	4.75696	3.05725e-07	2.81678e-05
gene-SHERM_12182	1.10387	4.87917e-06	0.000446583	gene-SHERM_18734	1.61628	1.49488e-06	0.000137136	gene-SHERM_10416	5.6958	2.82727e-06	0.000259365	gene-SHERM_29463	-1.69323	2.12053e-05	0.00194531	gene-SHERM_10838	2.40143	3.80226e-05	0.00348809	gene-SHERM_06065	2.56418	3.08949e-07	2.8342e-05
gene-SHERM_02676	1.62262	4.88906e-06	0.000446583	gene-SHERM_21357	1.99877	1.52584e-06	0.000139376	gene-SHERM_14561	4.13652	2.97131e-06	0.00027116	gene-SHERM_02544	-1.27721	2.20113e-05	0.00200593	gene-SHERM_09156	1.57769	3.86323e-05	0.00352881	gene-SHERM_18863	1.95934	3.1891e-07	2.91303e-05
gene-SHERM_13862	2.02748	4.92263e-06	0.000447728	gene-SHERM_24243	-1.6166	1.53657e-06	0.000139686	gene-SHERM_23970	-2.22873	2.98133e-06	0.00027116	gene-SHERM_12813	-1.88212	2.20546e-05	0.00200593	gene-SHERM_15783	-1.88952	3.95758e-05	0.00359953	gene-SHERM_22171	1.97757	3.32974e-07	3.0285e-05
gene-SHERM_08856	-2.11602	5.07314e-06	0.000459454	gene-SHERM_20348	2.13089	1.54237e-06	0.000139686	gene-SHERM_16090	-1.57849	2.99407e-06	0.00027116	gene-SHERM_27106	-1.601	2.31261e-05	0.00209444	gene-SHERM_03042	-1.17825	3.99237e-05	0.00361573	gene-SHERM_29020	1.64418	3.36556e-07	3.04547e-05
gene-SHERM_10813	4.25636	5.10166e-06	0.000460079	gene-SHERM_02406	2.04012	1.5743e-06	0.000141974	gene-SHERM_03118	1.98635	3.01874e-06	0.000272237	gene-SHERM_18860	-2.76956	2.33355e-05	0.00210445	gene-SHERM_15746	1.22838	4.03351e-05	0.00363702	gene-SHERM_20640	-1.62864	3.37702e-07	3.04547e-05
gene-SHERM_26512	2.34443	5.46439e-06	0.000490711	gene-SHERM_12842	-1.70944	1.73563e-06	0.000155862	gene-SHERM_24055	-1.78349	3.2113e-06	0.000287865	gene-SHERM_29482	-0.925211	2.35042e-05	0.00211072	gene-SHERM_26956	-3.82769	4.05006e-05	0.00363702	gene-SHERM_00754	-1.09572	3.48743e-07	3.13177e-05
gene-SHERM_11170	2.08494	5.51733e-06	0.000493383	gene-SHERM_01792	1.04793	1.74635e-06	0.000156166	gene-SHERM_07585	3.08037	3.21909e-06	0.000287865	gene-SHERM_10060	6.80368	2.38788e-05	0.00213535	gene-SHERM_05219	1.13096	4.29865e-05	0.00384404	gene-SHERM_26347	-3.43477	3.52218e-07	3.14969e-05
gene-SHERM_25766	1.56803	5.56762e-06	0.000495798	gene-SHERM_17662	-1.21816	1.80798e-06	0.000161001	gene-SHERM_28141	-1.30835	3.33722e-06	0.00029718	gene-SHERM_26452	-4.05391	2.43155e-05	0.00216455	gene-SHERM_26966	2.7027	4.33851e-05	0.00386345	gene-SHERM_06172	1.19637	3.70646e-07	3.30061e-05
gene-SHERM_23608	1.92585	5.77801e-06	0.000512389	gene-SHERM_00634	1.82804	1.82179e-06	0.000161555	gene-SHERM_14690	-1.85333	3.48358e-06	0.000308921	gene-SHERM_03851	1.96965	2.44088e-05	0.00216455	gene-SHERM_09065	-1.45987	4.41455e-05	0.00390144	gene-SHERM_02405	-1.04768	3.76399e-07	3.33788e-05
gene-SHERM_18583	0.99796	5.84252e-06	0.00051596	gene-SHERM_08687	3.59909	1.85447e-06	0.000163771	gene-SHERM_10437	-1.83954	3.78489e-06	0.000334248	gene-SHERM_01342	3.11416	2.4589e-05	0.00217149	gene-SHERM_18189	1.62399	4.41783e-05	0.00390144	gene-SHERM_01498	1.37014	3.80901e-07	3.35482e-05
gene-SHERM_22015	1.81152	5.88631e-06	0.000517679	gene-SHERM_01146	1.94675	1.88667e-06	0.000165925	gene-SHERM_20228	1.12415	3.89914e-06	0.000341891	gene-SHERM_15553	-1.2797	2.50064e-05	0.00219922	gene-SHERM_02405	-1.04134	4.60511e-05	0.00405002	gene-SHERM_20412	-1.40178	3.82623e-07	3.35482e-05
gene-SHERM_27416	-1.67447	5.9961e-06	0.000525164	gene-SHERM_03183	-2.19226	1.89894e-06	0.000166318	gene-SHERM_25743	2.11368	3.90357e-06	0.000341891	gene-SHERM_01286	-1.2866	2.51285e-05	0.00220086	gene-SHERM_24649	1.11245	4.76191e-05	0.00416939	gene-SHERM_20301	2.48531	3.83039e-07	3.35482e-05
gene-SHERM_00780	1.65974	6.17012e-06	0.000538191	gene-SHERM_08109	-2.48071	1.91255e-06	0.000166823	gene-SHERM_13074	3.62064	3.95878e-06	0.000345307	gene-SHERM_24770	1.91455	2.5411e-05	0.00221649	gene-SHERM_07462	1.20142	4.78702e-05	0.00416939	gene-SHERM_08171	-1.2989	3.98983e-07	3.48015e-05
gene-SHERM_04303	1.32976	6.26916e-06	0.000544598	gene-SHERM_27917	1.64769	1.92728e-06	0.000167422	gene-SHERM_08368	-7.68272	4.26398e-06	0.000370409	gene-SHERM_10813	3.27802	2.64398e-05	0.00229086	gene-SHERM_23022	1.7119	4.83051e-05	0.00416939	gene-SHERM_25768	1.13397	4.01563e-07	3.48836e-05
gene-SHERM_07044	1.78379	6.36085e-06	0.00054815	gene-SHERM_06753	0.979288	1.96894e-06	0.000170346	gene-SHERM_16080	-1.71435	4.49852e-06	0.000389195	gene-SHERM_05887	-2.26371	2.6479e-05	0.00229086	gene-SHERM_01342	3.04059	4.84672e-05	0.00416939	gene-SHERM_10192	1.60619	4.03778e-07	3.49333e-05
gene-SHERM_17322	-2.49665	6.36155e-06	0.00054815	gene-SHERM_09064	-1.87589	1.98183e-06	0.000170766	gene-SHERM_19394	-1.27744	4.78554e-06	0.000412351	gene-SHERM_24147	1.3497	2.72903e-05	0.00235092	gene-SHERM_15567	4.12766	4.84828e-05	0.00416939	gene-SHERM_11397	3.2044	4.07908e-07	3.51478e-05
gene-SHERM_11523	1.9599	6.47734e-06	0.000555876	gene-SHERM_08114	2.1255	2.03862e-06	0.000174952	gene-SHERM_29507	1.84986	4.83793e-06	0.000415184	gene-SHERM_17562	2.56808	2.73941e-05	0.00235092	gene-SHERM_08414	1.27411	4.85837e-05	0.00416939	gene-SHERM_10355	1.69042	4.29041e-07	3.68197e-05
gene-SHERM_10007	1.43022	7.47846e-06	0.000639213	gene-SHERM_17740	1.53578	2.05386e-06	0.000174954	gene-SHERM_03333	9.44039	4.90797e-06	0.000419503	gene-SHERM_23721	2.766	2.76712e-05	0.00236516	gene-SHERM_21338	0.849386	4.91442e-05	0.00417618	gene-SHERM_10060	5.35588	4.38302e-07	3.74634e-05
gene-SHERM_08916	1.20215	7.61148e-06	0.000647981	gene-SHERM_11428	2.0668	2.05509e-06	0.000174954	gene-SHERM_01172	2.71957	4.94135e-06	0.000420667	gene-SHERM_08114	1.77763	2.89512e-05	0.00246467	gene-SHERM_26978	0.840753	4.91856e-05	0.00417618	gene-SHERM_13120	5.55546	4.55035e-07	3.8738e-05
gene-SHERM_12909	0.948815	7.90283e-06	0.000670103	gene-SHERM_08490	2.4002	2.07708e-06	0.000176121	gene-SHERM_09623	1.14511	5.07392e-06	0.000430232	gene-SHERM_04305	-2.33138	2.94702e-05	0.00249886	gene-SHERM_04617	1.7211	4.92515e-05	0.00417618	gene-SHERM_27242	1.13857	4.62137e-07	3.91859e-05
gene-SHERM_16318	1.31742	8.12658e-06	0.000686341	gene-SHERM_12060	-2.67729	2.19594e-06	0.000185461	gene-SHERM_01517	-1.16782	5.1613e-06	0.000435905	gene-SHERM_15129	1.29029	3.01279e-05	0.00254449	gene-SHERM_08301	3.43403	5.0308e-05	0.00424883	gene-SHERM_02415	1.72059	4.72392e-07	3.98965e-05
gene-SHERM_22938	-1.171	8.66289e-06	0.000728744	gene-SHERM_15928	-1.74936	2.29521e-06	0.000193043	gene-SHERM_05749	1.81967	5.25351e-06	0.000441938	gene-SHERM_24898	-2.63255	3.0614e-05	0.00257533	gene-SHERM_02294	1.98709	5.28435e-05	0.0044357	gene-SHERM_19905	2.83835	4.98478e-07	4.19332e-05
gene-SHERM_21291	1.03148	8.84432e-06	0.000741078	gene-SHERM_03321	-1.5176	2.30385e-06	0.000193043	gene-SHERM_10942	-0.916056	5.35982e-06	0.000449107	gene-SHERM_14976	-1.73378	3.29633e-05	0.00275294	gene-SHERM_06721	1.10748	5.29375e-05	0.0044357	gene-SHERM_25078	1.09553	5.04475e-07	4.22706e-05
gene-SHERM_16857	3.12955	9.05717e-06	0.000755936	gene-SHERM_10813	3.70689	2.32786e-06	0.00019429	gene-SHERM_21517	-1.11188	5.42178e-06	0.000452112	gene-SHERM_10969	6.24917	3.29841e-05	0.00275294	gene-SHERM_15771	2.03825	5.54082e-05	0.00462452	gene-SHERM_21553	2.23337	5.29516e-07	4.41949e-05
gene-SHERM_26529	1.24841	9.26579e-06	0.000770328	gene-SHERM_10969	7.34611	2.40692e-06	0.000200103	gene-SHERM_10689	-1.65745	5.43818e-06	0.000452112	gene-SHERM_01804	1.60951	3.32128e-05	0.0027612	gene-SHERM_01190	1.60276	5.60358e-05	0.00465863	gene-SHERM_13711	-1.65164	5.34187e-07	4.44105e-05
gene-SHERM_20301	-2.81431	9.47006e-06	0.000784247	gene-SHERM_09315	7.12996	2.46434e-06	0.00020408	gene-SHERM_08171	-1.47783	5.49057e-06	0.000454692	gene-SHERM_25776	1.88766	3.36879e-05	0.00278981	gene-SHERM_20944	1.82523	5.6861e-05	0.00470884	gene-SHERM_12964	1.33359	5.38971e-07	4.46339e-05
gene-SHERM_04022	1.14075	9.55483e-06	0.000788199	gene-SHERM_21641	-0.997197	2.49017e-06	0.00020542	gene-SHERM_22386	1.83913	5.89124e-06	0.000485981	gene-SHERM_13993	1.77525	3.38408e-05	0.00279161	gene-SHERM_08088	1.15036	5.91471e-05	0.00487918	gene-SHERM_07237	1.42202	5.45314e-07	4.49842e-05
gene-SHERM_01146	1.79768	9.69807e-06	0.000796927	gene-SHERM_03450	-1.39114	2.54093e-06	0.000208798	gene-SHERM_28546	1.42536	6.0949e-06	0.000500841	gene-SHERM_26372	6.42796	3.40416e-05	0.00279733	gene-SHERM_00754	-1.06596	6.10658e-05	0.00500243	gene-SHERM_00514	-2.7596	5.57255e-07	4.57917e-05
gene-SHERM_25873	1.45564	9.77948e-06	0.000800526	gene-SHERM_19800	2.60582	2.56361e-06	0.000209851	gene-SHERM_21399	1.59775	6.18778e-06	0.000506517	gene-SHERM_00754	-1.10556	3.47075e-05	0.00283195	gene-SHERM_19749	-1.12341	6.11113e-05	0.00500243	gene-SHERM_26411	1.24028	5.81121e-07	4.75693e-05
gene-SHERM_21951	1.6962	1.00902e-05	0.000822797	gene-SHERM_21858	1.36932	2.57639e-06	0.000210089	gene-SHERM_11133	-1.39402	6.38369e-06	0.000518584	gene-SHERM_06807	1.32419	3.47291e-05	0.00283195	gene-SHERM_28276	-2.3144	6.15964e-05	0.00502282	gene-SHERM_14774	-1.26032	5.92303e-07	4.82988e-05
gene-SHERM_21381	1.39675	1.02722e-05	0.000834436	gene-SHERM_09623	1.18059	2.64314e-06	0.000214709	gene-SHERM_19473	1.7942	6.38392e-06	0.000518584	gene-SHERM_06889	1.22426	3.53056e-05	0.00286797	gene-SHERM_16450	-2.07039	6.22501e-05	0.00505675	gene-SHERM_03191	-1.83929	6.45917e-07	5.23848e-05
gene-SHERM_02104	-2.31976	1.05694e-05	0.000855318	gene-SHERM_25406	-1.64939	2.66801e-06	0.000215906	gene-SHERM_25753	1.63344	6.58538e-06	0.00053097	gene-SHERM_26377	2.13636	3.5519e-05	0.00287434	gene-SHERM_20391	1.62319	6.38034e-05	0.00516322	gene-SHERM_06956	-1.20609	6.47334e-07	5.23848e-05
gene-SHERM_20349	2.01554	1.07633e-05	0.000867709	gene-SHERM_01186	-2.06264	2.75435e-06	0.000222048	gene-SHERM_28875	-1.08616	6.60565e-06	0.00053097	gene-SHERM_05862	-7.25278	3.62695e-05	0.00292396	gene-SHERM_05447	1.0241	6.51486e-05	0.00522974	gene-SHERM_12866	0.812551	6.57607e-07	5.30146e-05
gene-SHERM_29507	1.7569	1.09352e-05	0.000878243	gene-SHERM_08584	1.96224	2.86533e-06	0.000230124	gene-SHERM_25042	-1.63157	6.61124e-06	0.00053097	gene-SHERM_05987	1.30915	3.65932e-05	0.00293891	gene-SHERM_17391	-1.65152	6.52404e-05	0.00522974	gene-SHERM_17162	3.45589	6.6199e-07	5.31665e-05
gene-SHERM_21953	1.3245	1.10467e-05	0.000883857	gene-SHERM_08091	-1.97835	3.13764e-06	0.000251047	gene-SHERM_14370	1.26105	6.64282e-06	0.0005315	gene-SHERM_21259	2.21951	3.76827e-05	0.00301504	gene-SHERM_08114	1.67929	6.53626e-05	0.00522974	gene-SHERM_00487	1.40953	7.23315e-07	5.78733e-05
gene-SHERM_23526	2.35245	1.10906e-05	0.000884047	gene-SHERM_09608	3.37037	3.21201e-06	0.000256034	gene-SHERM_06518	-1.60031	6.78002e-06	0.000540446	gene-SHERM_26283	-1.31253	3.79147e-05	0.00302224	gene-SHERM_20049	-1.18924	6.87276e-05	0.00547839	gene-SHERM_22055	0.962759	7.39938e-07	5.89816e-05
gene-SHERM_05907	1.51566	1.17568e-05	0.000931849	gene-SHERM_28344	2.05548	3.39027e-06	0.000269235	gene-SHERM_08514	-2.0666	7.06224e-06	0.000560842	gene-SHERM_26235	1.29187	3.82575e-05	0.00303819	gene-SHERM_12100	-3.81764	7.11973e-05	0.00565408	gene-SHERM_01151	1.21207	7.49643e-07	5.95323e-05
gene-SHERM_08235	1.4861	1.17778e-05	0.000931849	gene-SHERM_21744	1.43109	3.68728e-06	0.000291734	gene-SHERM_04207	5.75064	7.14784e-06	0.00056553	gene-SHERM_16214	2.92446	3.86191e-05	0.0030555	gene-SHERM_00565	-1.92358	7.15504e-05	0.00566099	gene-SHERM_28269	-1.3972	7.85662e-07	6.21608e-05
gene-SHERM_13140	2.51405	1.2186e-05	0.000960572	gene-SHERM_13470	-1.36901	3.76792e-06	0.00029701	gene-SHERM_04744	-1.59245	7.28957e-06	0.000574607	gene-SHERM_14370	1.13186	3.96015e-05	0.00311055	gene-SHERM_19098	-2.54123	7.2954e-05	0.00573533	gene-SHERM_03664	-1.37796	8.07804e-07	6.36759e-05
gene-SHERM_03478	-1.5857	1.33227e-05	0.0010463	gene-SHERM_20912	2.08048	3.80437e-06	0.000298378	gene-SHERM_17581	-1.45922	7.47282e-06	0.000586878	gene-SHERM_00774	1.11609	3.96072e-05	0.00311055	gene-SHERM_12098	1.77437	7.30289e-05	0.00573533	gene-SHERM_29106	1.20939	8.16377e-07	6.41142e-05
gene-SHERM_11871	1.75547	1.33911e-05	0.00104781	gene-SHERM_12638	-1.74292	3.81332e-06	0.000298378	gene-SHERM_21019	1.26008	7.7095e-06	0.00060324	gene-SHERM_16515	-1.24149	4.17479e-05	0.00326662	gene-SHERM_08722	0.993663	7.46216e-05	0.00580496	gene-SHERM_09155	1.44303	8.71852e-07	6.82192e-05
gene-SHERM_06753	0.892129	1.39755e-05	0.00108953	gene-SHERM_22386	1.86877	3.94578e-06	0.000307612	gene-SHERM_18945	2.80228	7.87965e-06	0.000614295	gene-SHERM_26133	2.30432	4.41899e-05	0.0034443	gene-SHERM_00816	4.93091	7.46949e-05	0.00580496	gene-SHERM_15945	3.64633	8.80511e-07	6.86444e-05
gene-SHERM_01833	1.16613	1.44302e-05	0.00112086	gene-SHERM_17432	-1.39428	4.06788e-06	0.000315973	gene-SHERM_07826	1.05855	8.00078e-06	0.000621462	gene-SHERM_08153	3.47905	4.43423e-05	0.0034443	gene-SHERM_13566	1.45716	7.48385e-05	0.00580496	gene-SHERM_02222	3.15219	8.99226e-07	6.97952e-05
gene-SHERM_11799	-2.32325	1.46598e-05	0.00113456	gene-SHERM_16353	2.85046	4.08279e-06	0.000315978	gene-SHERM_14867	1.05522	8.1388e-06	0.000629884	gene-SHERM_09064	-1.57358	4.467e-05	0.00345713	gene-SHERM_03467	-1.45241	7.50065e-05	0.00580496	gene-SHERM_20939	1.76575	9.01831e-07	6.97952e-05
gene-SHERM_19719	-3.87373	1.56201e-05	0.0012045	gene-SHERM_24793	2.12801	4.1357e-06	0.000318765	gene-SHERM_15909	1.59613	8.22522e-06	0.000634265	gene-SHERM_16383	-0.997046	4.62885e-05	0.00356941	gene-SHERM_14941	2.22936	7.64998e-05	0.00589718	gene-SHERM_03409	-1.39647	9.0911e-07	7.01036e-05
gene-SHERM_25406	-1.50413	1.58118e-05	0.00121488	gene-SHERM_05447	1.21319	4.16292e-06	0.000318765	gene-SHERM_03750	1.06962	8.33431e-06	0.000638805	gene-SHERM_20943	-1.19533	4.6863e-05	0.00360067	gene-SHERM_20395	1.20516	7.67523e-05	0.00589718	gene-SHERM_22824	-2.7273	9.50332e-07	7.28007e-05
gene-SHERM_22157	1.08415	1.59985e-05	0.0012248	gene-SHERM_06880	1.06682	4.16993e-06	0.000318765	gene-SHERM_07220	-1.37568	8.34412e-06	0.000638805	gene-SHERM_26866	-1.35299	4.87168e-05	0.0037276	gene-SHERM_17622	-1.57559	7.72381e-05	0.00591316	gene-SHERM_10849	-1.57987	9.50927e-07	7.28007e-05
gene-SHERM_16136	1.70459	1.60566e-05	0.00122485	gene-SHERM_06762	-1.84304	4.1787e-06	0.000318765	gene-SHERM_02775	-1.65456	8.38902e-06	0.000639415	gene-SHERM_02775	-1.47222	4.88654e-05	0.0037276	gene-SHERM_01372	0.923344	7.78391e-05	0.00593781	gene-SHERM_00774	1.06729	9.64914e-07	7.36067e-05
gene-SHERM_06762	-1.71864	1.77936e-05	0.0013525	gene-SHERM_19397	1.50701	4.37272e-06	0.000332374	gene-SHERM_12273	1.30734	8.41216e-06	0.000639415	gene-SHERM_11606	2.83469	4.93888e-05	0.00375408	gene-SHERM_19933	1.96513	7.89533e-05	0.00599092	gene-SHERM_00816	4.6649	9.81022e-07	7.45682e-05
gene-SHERM_19500	1.51328	1.80119e-05	0.00136423	gene-SHERM_11760	-1.84907	4.529e-06	0.000343027	gene-SHERM_20348	1.92073	8.76841e-06	0.000664121	gene-SHERM_06880	0.917807	5.055e-05	0.00382867	gene-SHERM_16262	2.33507	7.9103e-05	0.00599092	gene-SHERM_14567	1.49177	9.99264e-07	7.56845e-05
gene-SHERM_03313	1.98887	1.85834e-05	0.00140252	gene-SHERM_27416	-1.6895	4.55696e-06	0.000343921	gene-SHERM_11595	1.5623	8.83256e-06	0.000666608	gene-SHERM_18807	-1.45529	5.10866e-05	0.00383961	gene-SHERM_05038	1.23888	7.96594e-05	0.00599092	gene-SHERM_00678	-2.18258	1.0181e-06	7.66207e-05
gene-SHERM_27010	1.13219	1.86518e-05	0.00140271	gene-SHERM_19294	1.78236	4.60529e-06	0.000346341	gene-SHERM_19167	-1.14562	8.91632e-06	0.000670551	gene-SHERM_26344	3.01079	5.11162e-05	0.00383961	gene-SHERM_14799	-2.34677	7.96613e-05	0.00599092	gene-SHERM_20027	3.24525	1.01883e-06	7.66207e-05
gene-SHERM_03039	1.40694	1.88095e-05	0.00140959	gene-SHERM_23201	-1.2149	4.64743e-06	0.000348279	gene-SHERM_14601	1.38002	9.56283e-06	0.00071664	gene-SHERM_03352	1.56096	5.12357e-05	0.00383961	gene-SHERM_08027	1.79649	7.99867e-05	0.00599421	gene-SHERM_17269	0.924528	1.02883e-06	7.7101e-05
gene-SHERM_12975	1.10386	1.91074e-05	0.00142689	gene-SHERM_25377	1.09271	4.72001e-06	0.000352477	gene-SHERM_19001	1.12286	9.61859e-06	0.000718289	gene-SHERM_28609	-2.05125	5.18807e-05	0.0038743	gene-SHERM_03405	1.26196	8.21628e-05	0.00613568	gene-SHERM_12017	0.955395	1.08422e-06	8.09667e-05
gene-SHERM_19294	1.66781	1.93984e-05	0.00143806	gene-SHERM_13522	1.47051	4.81641e-06	0.000357628	gene-SHERM_00348	-1.22175	9.74584e-06	0.000725247	gene-SHERM_03174	1.9972	5.22758e-05	0.00388149	gene-SHERM_18582	1.24873	8.25e-05	0.00613933	gene-SHERM_23654	2.92377	1.10963e-06	8.25747e-05
gene-SHERM_10969	6.67927	1.94413e-05	0.00143806	gene-SHERM_15551	-2.08419	4.83555e-06	0.000357628	gene-SHERM_09953	2.09826	9.85118e-06	0.000730532	gene-SHERM_06786	0.946485	5.23416e-05	0.00388149	gene-SHERM_19010	-1.19331	8.4739e-05	0.00628397	gene-SHERM_11560	-4.70869	1.14218e-06	8.44473e-05
gene-SHERM_15567	4.23217	1.94598e-05	0.00143806	gene-SHERM_17174	-1.59176	4.83939e-06	0.000357628	gene-SHERM_07672	1.09831	9.96953e-06	0.000736741	gene-SHERM_25869	1.1699	5.27576e-05	0.00389875	gene-SHERM_09369	-2.6315	8.51698e-05	0.00629399	gene-SHERM_04338	2.69787	1.14273e-06	8.44473e-05
gene-SHERM_24437	2.69556	2.0198e-05	0.00148745	gene-SHERM_25929	1.92797	4.89115e-06	0.000360202	gene-SHERM_02111	-1.59725	1.03261e-05	0.00076045	gene-SHERM_14302	3.6163	5.38925e-05	0.00394129	gene-SHERM_09561	-2.20064	8.64228e-05	0.00636449	gene-SHERM_08175	-5.30054	1.17037e-06	8.61906e-05
gene-SHERM_00707	1.11236	2.08132e-05	0.00152747	gene-SHERM_21062	-1.73943	4.94789e-06	0.000363124	gene-SHERM_27237	1.19963	1.04188e-05	0.000764629	gene-SHERM_16608	0.876042	5.3906e-05	0.00394129	gene-SHERM_03436	-2.82299	8.82528e-05	0.00647684	gene-SHERM_28063	1.59156	1.1785e-06	8.649e-05
gene-SHERM_28290	6.35312	2.12254e-05	0.00155237	gene-SHERM_15286	1.44359	5.09716e-06	0.000372793	gene-SHERM_16132	-1.08997	1.05631e-05	0.000772559	gene-SHERM_28878	1.61162	5.39823e-05	0.00394129	gene-SHERM_04515	7.20455	8.98235e-05	0.00656946	gene-SHERM_06276	4.96217	1.19645e-06	8.75056e-05
gene-SHERM_16132	-1.07652	2.21898e-05	0.00161735	gene-SHERM_07220	-1.41305	5.12017e-06	0.000373194	gene-SHERM_08522	-1.11357	1.06279e-05	0.000774635	gene-SHERM_15783	-1.86567	5.41082e-05	0.00394129	gene-SHERM_04094	1.74271	9.03917e-05	0.00658838	gene-SHERM_07428	3.56167	1.20154e-06	8.75763e-05
gene-SHERM_23628	1.05838	2.33588e-05	0.00169674	gene-SHERM_25384	-1.71974	5.15642e-06	0.000374554	gene-SHERM_01146	1.78774	1.09769e-05	0.000797345	gene-SHERM_16192	-0.911876	5.43195e-05	0.00394129	gene-SHERM_27106	-1.45231	9.48701e-05	0.00688296	gene-SHERM_07585	2.61789	1.24027e-06	9.00908e-05
gene-SHERM_22838	-1.70811	2.43972e-05	0.00176614	gene-SHERM_11595	1.60119	5.17502e-06	0.000374626	gene-SHERM_19365	2.14158	1.14813e-05	0.000831141	gene-SHERM_02382	4.56609	5.44443e-05	0.00394129	gene-SHERM_13993	1.6782	9.50802e-05	0.00688296	gene-SHERM_26139	2.11481	1.28052e-06	9.26985e-05
gene-SHERM_09608	2.96322	2.49596e-05	0.00180073	gene-SHERM_03554	3.05356	5.22646e-06	0.000377067	gene-SHERM_01171	1.95428	1.17846e-05	0.000850211	gene-SHERM_06614	1.32859	5.49528e-05	0.00395775	gene-SHERM_00396	-1.26787	9.59261e-05	0.00692066	gene-SHERM_05454	1.23328	1.31873e-06	9.48733e-05
gene-SHERM_22837	-2.31518	2.51896e-05	0.00181073	gene-SHERM_18184	0.989039	5.4722e-06	0.000393354	gene-SHERM_10290	2.26396	1.19526e-05	0.000859415	gene-SHERM_20314	-1.81425	5.5196e-05	0.00395775	gene-SHERM_02948	1.54505	9.64185e-05	0.00693269	gene-SHERM_02434	1.32376	1.32301e-06	9.48733e-05
gene-SHERM_05331	-2.8422	2.52683e-05	0.00181073	gene-SHERM_24041	-1.33625	5.48917e-06	0.000393354	gene-SHERM_16353	2.69312	1.2414e-05	0.000889584	gene-SHERM_11411	1.22591	5.52296e-05	0.00395775	gene-SHERM_25776	1.76111	9.69949e-05	0.00695065	gene-SHERM_20308	1.49823	1.32394e-06	9.48733e-05
gene-SHERM_09721	-1.24113	2.57102e-05	0.00183621	gene-SHERM_15405	1.47301	5.82986e-06	0.000416366	gene-SHERM_15284	2.52058	1.24651e-05	0.00089025	gene-SHERM_20395	1.22395	5.57429e-05	0.00398113	gene-SHERM_21259	2.1028	9.95757e-05	0.00711164	gene-SHERM_04870	0.946982	1.33753e-06	9.55255e-05
gene-SHERM_05016	-1.56018	2.64911e-05	0.00188565	gene-SHERM_28627	1.09209	5.86026e-06	0.000417137	gene-SHERM_21621	1.67596	1.25674e-05	0.000894555	gene-SHERM_25919	-1.85223	5.6428e-05	0.00401654	gene-SHERM_26656	3.44141	0.000109897	0.00779943	gene-SHERM_26463	3.18327	1.379e-06	9.76592e-05
gene-SHERM_09411	2.90763	2.66525e-05	0.00189082	gene-SHERM_19394	-1.24967	5.89455e-06	0.000418179	gene-SHERM_08246	4.25306	1.27756e-05	0.000903912	gene-SHERM_26656	4.30875	5.66162e-05	0.00401654	gene-SHERM_02823	1.8564	0.000109939	0.00779943	gene-SHERM_16921	-1.50623	1.37939e-06	9.76592e-05
gene-SHERM_01989	-1.51412	2.69705e-05	0.00190702	gene-SHERM_10945	2.38116	5.91443e-06	0.000418195	gene-SHERM_19800	2.45653	1.27838e-05	0.000903912	gene-SHERM_06065	2.39731	5.84474e-05	0.00413268	gene-SHERM_10192	1.48993	0.00011129	0.00785148	gene-SHERM_04676	-1.49747	1.38213e-06	9.76592e-05
gene-SHERM_02396	1.68409	2.76075e-05	0.0019456	gene-SHERM_22030	1.05449	6.00775e-06	0.000423387	gene-SHERM_18625	1.81247	1.32227e-05	0.000931848	gene-SHERM_12697	-3.02339	5.89407e-05	0.00414893	gene-SHERM_22055	0.927721	0.00011141	0.00785148	gene-SHERM_01342	2.70547	1.38753e-06	9.76592e-05
gene-SHERM_19008	-0.833009	2.80947e-05	0.0019734	gene-SHERM_05807	1.78086	6.04246e-06	0.000424428	gene-SHERM_10214	1.38034	1.33815e-05	0.000939928	gene-SHERM_28524	-0.975466	5.90672e-05	0.00414893	gene-SHERM_18863	1.79287	0.000112667	0.00791382	gene-SHERM_26999	1.20783	1.39035e-06	9.76592e-05
gene-SHERM_13967	-1.07846	2.82047e-05	0.00197461	gene-SHERM_07873	1.14528	6.21032e-06	0.000434585	gene-SHERM_17253	2.99819	1.35815e-05	0.000950836	gene-SHERM_06956	-1.21827	6.25741e-05	0.00436489	gene-SHERM_14067	1.79209	0.000113764	0.00796462	gene-SHERM_06222	-4.38758	1.40634e-06	9.84574e-05
gene-SHERM_04146	-2.23375	2.87771e-05	0.00200808	gene-SHERM_13381	-1.38545	6.24176e-06	0.000434585	gene-SHERM_13561	3.90954	1.36833e-05	0.000952958	gene-SHERM_23896	1.05808	6.26253e-05	0.00436489	gene-SHERM_23319	3.84314	0.000115142	0.00803467	gene-SHERM_25745	4.75254	1.41866e-06	9.89554e-05
gene-SHERM_16515	-1.28619	2.89118e-05	0.00201088	gene-SHERM_24437	2.96613	6.24832e-06	0.000434585	gene-SHERM_20567	1.8651	1.3702e-05	0.000952958	gene-SHERM_26586	1.42857	6.27569e-05	0.00436489	gene-SHERM_25234	-1.31144	0.000117188	0.00815068	gene-SHERM_21748	-1.35968	1.42275e-06	9.89554e-05
gene-SHERM_24398	5.66664	2.98382e-05	0.00206855	gene-SHERM_13967	-1.1638	6.29978e-06	0.000436737	gene-SHERM_28957	-1.04173	1.37461e-05	0.000952958	gene-SHERM_03470	2.8107	6.44178e-05	0.00446581	gene-SHERM_22325	-1.19539	0.000126148	0.00874532	gene-SHERM_26235	1.2139	1.48169e-06	0.000102506
gene-SHERM_12859	1.10932	3.02881e-05	0.00209293	gene-SHERM_20629	4.40039	6.70703e-06	0.00046346	gene-SHERM_15102	1.1477	1.4139e-05	0.000977014	gene-SHERM_20412	-1.3663	6.49305e-05	0.00448674	gene-SHERM_12976	-1.35484	0.000129435	0.00893165	gene-SHERM_28211	1.89583	1.48342e-06	0.000102506
gene-SHERM_20000	1.3982	3.11549e-05	0.00214555	gene-SHERM_28874	-1.40359	6.92947e-06	0.000477281	gene-SHERM_01590	-1.2322	1.44425e-05	0.000994758	gene-SHERM_24652	-1.72511	6.53195e-05	0.00449901	gene-SHERM_26347	-3.05803	0.000129675	0.00893165	gene-SHERM_23438	1.76691	1.56469e-06	0.000107771
gene-SHERM_26321	1.39476	3.12513e-05	0.00214555	gene-SHERM_13552	-1.94862	6.98606e-06	0.000479627	gene-SHERM_14303	1.21834	1.45638e-05	0.000999878	gene-SHERM_09953	1.83779	6.61747e-05	0.00454321	gene-SHERM_23771	1.28473	0.000131427	0.00900391	gene-SHERM_26906	0.884891	1.65135e-06	0.000113373
gene-SHERM_25031	1.08176	3.14231e-05	0.00215041	gene-SHERM_13417	-1.01792	7.21449e-06	0.000493717	gene-SHERM_27518	1.06249	1.48142e-05	0.0010138	gene-SHERM_04675	4.9862	6.68805e-05	0.0045769	gene-SHERM_18270	-1.02955	0.000131571	0.00900391	gene-SHERM_18651	0.956135	1.69093e-06	0.000115717
gene-SHERM_04770	2.1038	3.16998e-05	0.00216195	gene-SHERM_29246	2.45613	7.26168e-06	0.000495353	gene-SHERM_18184	0.94069	1.49736e-05	0.00102038	gene-SHERM_20228	0.947932	6.74706e-05	0.00460249	gene-SHERM_23438	1.78068	0.000132187	0.00901708	gene-SHERM_23884	-1.42779	1.69672e-06	0.000115741
gene-SHERM_07590	1.12088	3.17949e-05	0.00216195	gene-SHERM_07216	-2.63416	7.33457e-06	0.000498727	gene-SHERM_11428	1.87575	1.50063e-05	0.00102038	gene-SHERM_16838	-1.12723	6.93417e-05	0.00471501	gene-SHERM_09161	-1.3851	0.000133627	0.00906363	gene-SHERM_09352	-1.53938	1.70923e-06	0.000116222
gene-SHERM_26826	1.78481	3.25829e-05	0.00220848	gene-SHERM_20228	1.08348	7.45847e-06	0.000505537	gene-SHERM_28519	1.94864	1.51565e-05	0.00102731	gene-SHERM_12976	-1.43143	7.33419e-05	0.00497113	gene-SHERM_15815	1.54654	0.000133721	0.00906363	gene-SHERM_06807	1.211	1.71559e-06	0.000116283
gene-SHERM_27237	1.11487	3.37458e-05	0.00228004	gene-SHERM_20630	2.46968	7.52099e-06	0.000508157	gene-SHERM_22938	-1.12728	1.53392e-05	0.0010364	gene-SHERM_14944	3.14669	7.46622e-05	0.00504329	gene-SHERM_12866	0.771122	0.000135256	0.00913861	gene-SHERM_17448	-1.45694	1.79338e-06	0.00012117
gene-SHERM_18863	1.99032	3.44448e-05	0.0023199	gene-SHERM_24246	-1.27923	7.58478e-06	0.000510844	gene-SHERM_22139	-1.39234	1.53961e-05	0.00103695	gene-SHERM_20323	1.33705	7.50577e-05	0.00504329	gene-SHERM_20332	0.929583	0.000136126	0.00916824	gene-SHERM_14883	5.16617	1.83438e-06	0.000123257
gene-SHERM_24015	1.37774	3.46998e-05	0.0023297	gene-SHERM_23857	2.7207	7.8154e-06	0.000524717	gene-SHERM_05248	1.2021	1.55595e-05	0.00104465	gene-SHERM_19098	-2.66793	7.51174e-05	0.00504329	gene-SHERM_19143	0.807596	0.000140496	0.00943271	gene-SHERM_22414	-1.12888	1.83585e-06	0.000123257
gene-SHERM_07182	-1.33334	3.67166e-05	0.00245735	gene-SHERM_13681	-2.72937	7.91219e-06	0.000527965	gene-SHERM_02016	1.69155	1.59199e-05	0.00106548	gene-SHERM_27741	1.25402	7.76072e-05	0.00519407	gene-SHERM_22178	-1.08731	0.000141153	0.00944704	gene-SHERM_10900	-1.15771	1.85216e-06	0.000123961
gene-SHERM_13888	1.06493	3.73955e-05	0.00249495	gene-SHERM_02397	7.05658	7.93667e-06	0.000527965	gene-SHERM_26347	-3.61594	1.62617e-05	0.00108495	gene-SHERM_16240	-1.8846	7.82065e-05	0.00520244	gene-SHERM_27691	4.42318	0.000143164	0.00955157	gene-SHERM_02280	2.66518	1.87313e-06	0.000124971
gene-SHERM_07045	-1.33973	3.83279e-05	0.00254916	gene-SHERM_07621	-2.23306	7.9382e-06	0.000527965	gene-SHERM_25384	-1.61324	1.67782e-05	0.00111591	gene-SHERM_20747	0.819526	7.82212e-05	0.00520244	gene-SHERM_11560	-4.45329	0.000143639	0.00955333	gene-SHERM_14495	1.30386	1.96342e-06	0.000130586
gene-SHERM_02537	-1.18269	3.93284e-05	0.0025977	gene-SHERM_21094	-0.998945	8.09334e-06	0.000536467	gene-SHERM_29020	1.71932	1.70158e-05	0.00112814	gene-SHERM_27698	1.4107	7.91066e-05	0.00524494	gene-SHERM_06703	-1.02471	0.00014556	0.00965094	gene-SHERM_08132	2.61719	2.08303e-06	0.000138109
gene-SHERM_05342	0.994473	3.93508e-05	0.0025977	gene-SHERM_01692	4.2343	8.14144e-06	0.000536467	gene-SHERM_12416	1.12678	1.70681e-05	0.00112814	gene-SHERM_23166	-1.28692	8.10187e-05	0.00535247	gene-SHERM_26984	2.20205	0.000146579	0.00968831	gene-SHERM_20738	0.760625	2.1037e-06	0.000139046
gene-SHERM_26837	0.96807	3.94238e-05	0.0025977	gene-SHERM_05987	1.42837	8.14166e-06	0.000536467	gene-SHERM_03391	1.68978	1.7682e-05	0.00116268	gene-SHERM_13768	1.25956	8.12313e-05	0.00535247	gene-SHERM_07158	1.0274	0.000150234	0.00989916	gene-SHERM_00330	-1.0082	2.12243e-06	0.00013985
gene-SHERM_01428	-2.78112	3.95813e-05	0.00260003	gene-SHERM_10912	-1.22578	8.39408e-06	0.000551392	gene-SHERM_06276	7.00127	1.77e-05	0.00116268	gene-SHERM_08161	-1.04614	8.35217e-05	0.0054864	gene-SHERM_21478	2.65658	0.000150794	0.00990539	gene-SHERM_00748	1.48921	2.16899e-06	0.000142477
gene-SHERM_26511	2.47504	4.0168e-05	0.00263045	gene-SHERM_00512	1.29637	8.63956e-06	0.000565772	gene-SHERM_10315	-1.47911	1.8259e-05	0.00119571	gene-SHERM_15248	-1.34946	8.40147e-05	0.0054913	gene-SHERM_05921	-3.75735	0.000151593	0.00992725	gene-SHERM_19023	-2.50376	2.1891e-06	0.000143356
gene-SHERM_01411	2.00357	4.04718e-05	0.00264222	gene-SHERM_20533	1.76861	8.70189e-06	0.000566582	gene-SHERM_24264	1.11606	1.9215e-05	0.00125446	gene-SHERM_22721	1.84837	8.41124e-05	0.0054913	gene-SHERM_25293	2.35215	0.000157426	0.0102776	gene-SHERM_28141	-1.02843	2.20258e-06	0.000143796
gene-SHERM_12404	0.927413	4.0961e-05	0.00266214	gene-SHERM_26835	-3.08016	8.70518e-06	0.000566582	gene-SHERM_04522	1.79013	1.94191e-05	0.0012639	gene-SHERM_26937	1.09994	8.45979e-05	0.00550611	gene-SHERM_03769	2.20828	0.000158289	0.0103023	gene-SHERM_13152	1.63364	2.21234e-06	0.000143991
gene-SHERM_12994	0.898083	4.10971e-05	0.00266214	gene-SHERM_17238	8.46423	8.76763e-06	0.000568311	gene-SHERM_04022	1.08726	1.99457e-05	0.00129422	gene-SHERM_20025	-1.76738	8.637e-05	0.00560431	gene-SHERM_23197	1.64704	0.000160174	0.0103932	gene-SHERM_14256	0.949664	2.21922e-06	0.000143999
gene-SHERM_08252	1.00543	4.11523e-05	0.00266214	gene-SHERM_04902	1.32839	8.80542e-06	0.000568311	gene-SHERM_20774	1.12087	2.00217e-05	0.00129521	gene-SHERM_16534	-1.22423	8.84843e-05	0.00572405	gene-SHERM_12577	1.19493	0.000161699	0.0104603	gene-SHERM_06889	1.10706	2.29123e-06	0.000148054
gene-SHERM_18251	-0.946657	4.28511e-05	0.00275713	gene-SHERM_17253	2.97912	8.81552e-06	0.000568311	gene-SHERM_21031	-2.44502	2.02028e-05	0.00130296	gene-SHERM_27242	1.08482	9.14239e-05	0.00589629	gene-SHERM_17238	7.42782	0.000163254	0.0104999	gene-SHERM_23526	2.02507	2.29563e-06	0.000148054
gene-SHERM_17991	2.6343	4.28798e-05	0.00275713	gene-SHERM_01091	-2.06858	8.83855e-06	0.000568311	gene-SHERM_10283	-1.37509	2.0585e-05	0.0013236	gene-SHERM_02434	1.32448	9.214e-05	0.00592452	gene-SHERM_05344	-1.65033	0.000163297	0.0104999	gene-SHERM_23896	0.99547	2.33343e-06	0.000150037
gene-SHERM_01416	2.38158	4.32115e-05	0.0027658	gene-SHERM_26943	-0.933927	8.87247e-06	0.000568774	gene-SHERM_04944	1.34392	2.06477e-05	0.00132363	gene-SHERM_23430	1.59719	9.5098e-05	0.0060963	gene-SHERM_07874	-0.872428	0.000168976	0.0108323	gene-SHERM_21951	1.41842	2.35507e-06	0.000150973
gene-SHERM_04280	1.32088	4.32745e-05	0.0027658	gene-SHERM_00432	1.29915	8.95918e-06	0.000572607	gene-SHERM_04462	1.10461	2.07606e-05	0.00132364	gene-SHERM_08433	-0.900621	9.55335e-05	0.00610582	gene-SHERM_22639	-1.53613	0.000170057	0.0108688	gene-SHERM_23653	2.49193	2.42364e-06	0.000154902
gene-SHERM_00512	1.17452	4.41551e-05	0.00281363	gene-SHERM_24990	-1.35339	9.20374e-06	0.000586477	gene-SHERM_23145	-1.51834	2.07722e-05	0.00132364	gene-SHERM_24945	1.2724	9.84641e-05	0.00627428	gene-SHERM_16471	1.80844	0.000173016	0.0110213	gene-SHERM_05071	-1.44726	2.48978e-06	0.000158653
gene-SHERM_16192	-0.94444	4.57678e-05	0.00290769	gene-SHERM_24825	1.95887	9.38999e-06	0.000596559	gene-SHERM_14904	-1.32329	2.13416e-05	0.00135586	gene-SHERM_16450	-2.01339	0.000101502	0.00644854	gene-SHERM_04958	2.19469	0.000173478	0.0110213	gene-SHERM_01691	1.31477	2.58357e-06	0.000164138
gene-SHERM_20533	1.61113	4.61385e-05	0.00292252	gene-SHERM_01797	1.45626	9.55771e-06	0.000605407	gene-SHERM_27179	-1.71063	2.2519e-05	0.00142641	gene-SHERM_07462	1.12632	0.000102867	0.00651585	gene-SHERM_03169	1.73604	0.000174921	0.0110799	gene-SHERM_22466	2.00987	2.67611e-06	0.000169511
gene-SHERM_17694	2.38682	4.64247e-05	0.00293192	gene-SHERM_23355	-2.31788	9.99219e-06	0.00063105	gene-SHERM_27535	-1.28308	2.26211e-05	0.00142862	gene-SHERM_08779	0.934612	0.000103692	0.00654859	gene-SHERM_04796	-2.88789	0.000176807	0.0111661	gene-SHERM_06344	1.0184	2.69483e-06	0.000169977
gene-SHERM_08644	2.30516	4.67505e-05	0.00294376	gene-SHERM_21787	1.75224	1.02049e-05	0.000642575	gene-SHERM_21779	-1.0232	2.30763e-05	0.00145305	gene-SHERM_28222	0.903263	0.000104177	0.00655979	gene-SHERM_20020	1.83936	0.00017936	0.0112843	gene-SHERM_20966	0.947644	2.70179e-06	0.000169977
gene-SHERM_24381	1.66717	4.69193e-05	0.00294567	gene-SHERM_01173	3.76074	1.06888e-05	0.000671064	gene-SHERM_21951	1.6078	2.35734e-05	0.00147998	gene-SHERM_25326	-3.32017	0.00010474	0.00656281	gene-SHERM_11039	-0.943384	0.000179738	0.0112843	gene-SHERM_10984	1.54749	2.70743e-06	0.000169977
gene-SHERM_21621	1.56475	4.73505e-05	0.00296401	gene-SHERM_06078	2.28682	1.14573e-05	0.000714277	gene-SHERM_26451	-3.03836	2.38062e-05	0.00148721	gene-SHERM_26512	1.89577	0.000104842	0.00656281	gene-SHERM_27420	-1.24997	0.000181326	0.0113429	gene-SHERM_02228	-0.965626	2.73165e-06	0.000170993
gene-SHERM_24397	2.61666	4.76848e-05	0.00297618	gene-SHERM_08596	1.21316	1.14758e-05	0.000714277	gene-SHERM_13684	1.36672	2.38283e-05	0.00148721	gene-SHERM_23021	1.36517	0.000105229	0.00656771	gene-SHERM_28609	-1.82523	0.000181737	0.0113429	gene-SHERM_04942	1.11675	2.7958e-06	0.000174495
gene-SHERM_00229	1.83602	4.84348e-05	0.00301415	gene-SHERM_13484	-1.59468	1.14778e-05	0.000714277	gene-SHERM_17118	-1.43052	2.45836e-05	0.00152986	gene-SHERM_12703	-0.863164	0.000107086	0.00666404	gene-SHERM_04224	-1.5465	0.00018301	0.0113885	gene-SHERM_13142	1.58958	2.88787e-06	0.000179715
gene-SHERM_08551	-1.37118	4.87334e-05	0.00302389	gene-SHERM_19155	-1.19756	1.15992e-05	0.000719724	gene-SHERM_11422	5.49417	2.47134e-05	0.00153346	gene-SHERM_07874	-0.900865	0.000107756	0.00667245	gene-SHERM_20695	0.945736	0.000183812	0.0113885	gene-SHERM_20314	-1.6073	2.97613e-06	0.000184668
gene-SHERM_23788	-0.891559	4.89214e-05	0.00302673	gene-SHERM_26499	-1.64864	1.20283e-05	0.000744184	gene-SHERM_28215	2.47044	2.4818e-05	0.00153547	gene-SHERM_25195	-1.8475	0.000107848	0.00667245	gene-SHERM_00809	-0.829987	0.000184073	0.0113885	gene-SHERM_03281	3.13804	2.99154e-06	0.000185084
gene-SHERM_13591	1.18839	4.93106e-05	0.00304196	gene-SHERM_17700	-1.13388	1.21432e-05	0.000749112	gene-SHERM_21774	2.68063	2.5342e-05	0.00156335	gene-SHERM_26746	2.38489	0.000112026	0.00691084	gene-SHERM_18421	-1.25173	0.000189911	0.0117156	gene-SHERM_20371	-3.20335	3.03031e-06	0.000186939
gene-SHERM_15930	4.856	5.03783e-05	0.00309885	gene-SHERM_15359	-1.54653	1.25713e-05	0.000773279	gene-SHERM_20912	1.85844	2.61432e-05	0.00160811	gene-SHERM_14691	-3.51332	0.000115532	0.00708508	gene-SHERM_21475	-1.58447	0.000191299	0.0117437	gene-SHERM_10022	3.52612	3.09514e-06	0.000190387
gene-SHERM_01339	-2.79716	5.23878e-05	0.00321317	gene-SHERM_23465	1.38886	1.27066e-05	0.0007786	gene-SHERM_26408	1.05009	2.66724e-05	0.00163593	gene-SHERM_15567	3.70845	0.000115825	0.00708508	gene-SHERM_18683	-2.13346	0.00019147	0.0117437	gene-SHERM_11613	1.2054	3.1316e-06	0.000191671
gene-SHERM_06726	-1.22439	5.51972e-05	0.00337576	gene-SHERM_20989	1.36903	1.2731e-05	0.0007786	gene-SHERM_27106	-1.58505	2.71014e-05	0.00165747	gene-SHERM_27935	-1.21306	0.000115849	0.00708508	gene-SHERM_21490	-2.35912	0.000195024	0.0119273	gene-SHERM_01467	1.42082	3.13403e-06	0.000191671
gene-SHERM_26348	1.75405	5.61965e-05	0.00342702	gene-SHERM_27220	1.50383	1.28781e-05	0.000785344	gene-SHERM_16811	-1.45735	2.78071e-05	0.00169575	gene-SHERM_04870	0.931819	0.000119375	0.00727981	gene-SHERM_15378	1.90856	0.000198221	0.012088	gene-SHERM_27691	4.02579	3.15617e-06	0.000192472
gene-SHERM_02508	1.49021	5.70389e-05	0.00346846	gene-SHERM_17203	1.42111	1.29493e-05	0.000787431	gene-SHERM_00754	-1.11771	2.88526e-05	0.00175449	gene-SHERM_05181	6.86654	0.000119855	0.00728819	gene-SHERM_15861	0.998181	0.000199712	0.0121209	gene-SHERM_12949	2.86523	3.17032e-06	0.000192783
gene-SHERM_01794	1.07404	5.74308e-05	0.00348233	gene-SHERM_13561	3.59886	1.32197e-05	0.000801583	gene-SHERM_26835	-2.72937	2.91816e-05	0.00176944	gene-SHERM_26463	3.39036	0.000121291	0.00735449	gene-SHERM_26506	-1.38928	0.000200761	0.0121209	gene-SHERM_06221	-2.14921	3.2229e-06	0.000195421
gene-SHERM_12853	2.39781	5.78572e-05	0.00349822	gene-SHERM_01171	1.91304	1.40315e-05	0.000848389	gene-SHERM_06940	1.01647	2.97908e-05	0.00180089	gene-SHERM_25293	2.30759	0.000122826	0.00742642	gene-SHERM_18763	2.16364	0.000200848	0.0121209	gene-SHERM_01660	-3.97498	3.26983e-06	0.000197704
gene-SHERM_01150	6.07081	5.81152e-05	0.00350387	gene-SHERM_24815	0.984424	1.41777e-05	0.000854797	gene-SHERM_16262	2.81305	2.99625e-05	0.00180089	gene-SHERM_24005	3.08093	0.000123521	0.00744728	gene-SHERM_15568	1.55876	0.000201401	0.0121209	gene-SHERM_15630	1.01891	3.27997e-06	0.000197755
gene-SHERM_10433	0.818785	5.89337e-05	0.00353509	gene-SHERM_13485	-3.96555	1.46012e-05	0.000877844	gene-SHERM_28963	1.46414	3.00027e-05	0.00180089	gene-SHERM_23465	1.17164	0.00012516	0.00752481	gene-SHERM_05827	2.30961	0.000201979	0.0121209	gene-SHERM_23610	4.79566	3.32974e-06	0.000200189
gene-SHERM_13547	-1.15401	5.89653e-05	0.00353509	gene-SHERM_05860	-1.35434	1.46507e-05	0.000878338	gene-SHERM_06148	-2.05085	3.00389e-05	0.00180089	gene-SHERM_23857	2.13224	0.000126424	0.00755466	gene-SHERM_28376	7.93527	0.000202523	0.0121209	gene-SHERM_01190	1.44935	3.43844e-06	0.000206142
gene-SHERM_04522	1.65487	6.06067e-05	0.00362329	gene-SHERM_08056	2.09713	1.50738e-05	0.000901167	gene-SHERM_25442	1.63854	3.02274e-05	0.00180711	gene-SHERM_24125	7.27338	0.000127005	0.00755466	gene-SHERM_05326	1.48178	0.000202745	0.0121209	gene-SHERM_19024	-2.58582	3.46135e-06	0.000206932
gene-SHERM_07240	2.57331	6.11802e-05	0.00364162	gene-SHERM_20767	1.68523	1.55002e-05	0.000924062	gene-SHERM_08088	1.2056	3.07212e-05	0.00183148	gene-SHERM_24764	2.20972	0.000127309	0.00755466	gene-SHERM_29020	1.4161	0.000205564	0.0122549	gene-SHERM_05219	1.00739	3.50506e-06	0.000208958
gene-SHERM_03308	-0.979045	6.12554e-05	0.00364162	gene-SHERM_03191	-2.01592	1.57893e-05	0.000938667	gene-SHERM_26511	2.40306	3.19739e-05	0.00190084	gene-SHERM_11887	1.86503	0.000127362	0.00755466	gene-SHERM_03472	2.8399	0.00020656	0.0122799	gene-SHERM_01459	1.56375	3.58763e-06	0.000213284
gene-SHERM_01640	-2.88816	6.19307e-05	0.00367151	gene-SHERM_22465	1.09773	1.59105e-05	0.00094324	gene-SHERM_02376	2.20272	3.28997e-05	0.00194895	gene-SHERM_06772	-1.3888	0.000127431	0.00755466	gene-SHERM_15283	1.64226	0.000209485	0.0124191	gene-SHERM_22410	-2.98356	3.75112e-06	0.000222382
gene-SHERM_14313	2.52287	6.3897e-05	0.00377756	gene-SHERM_05342	1.04031	1.65167e-05	0.00097646	gene-SHERM_11606	3.3071	3.30464e-05	0.00194895	gene-SHERM_21894	-1.07419	0.000128911	0.00762115	gene-SHERM_08169	1.51032	0.0002111	0.0124801	gene-SHERM_15568	1.52561	3.8223e-06	0.000225744
gene-SHERM_19256	1.31279	6.58824e-05	0.00388414	gene-SHERM_25394	1.23292	1.69872e-05	0.00100149	gene-SHERM_18999	0.986692	3.30578e-05	0.00194895	gene-SHERM_03572	7.96262	0.000129701	0.00764661	gene-SHERM_17640	4.48739	0.00021322	0.0125705	gene-SHERM_00348	-0.988568	3.83436e-06	0.000225744
gene-SHERM_07875	-1.79359	6.62137e-05	0.00389289	gene-SHERM_03253	-4.06342	1.7058e-05	0.00100289	gene-SHERM_18462	-5.38305	3.39565e-05	0.0019964	gene-SHERM_24936	-2.57646	0.000130218	0.00765588	gene-SHERM_17900	0.837542	0.000214699	0.0126114	gene-SHERM_14842	1.56776	3.83965e-06	0.000225744
gene-SHERM_26895	-1.44891	6.65306e-05	0.00390075	gene-SHERM_23929	-1.22375	1.74446e-05	0.00102279	gene-SHERM_07422	-1.38134	3.5257e-05	0.00206698	gene-SHERM_19134	-1.48482	0.000131587	0.00771506	gene-SHERM_09162	-1.51551	0.000215099	0.0126114	gene-SHERM_18988	-1.31526	3.86109e-06	0.000226379
gene-SHERM_26605	-2.21185	7.26537e-05	0.00424804	gene-SHERM_07408	-1.50646	1.76271e-05	0.00103065	gene-SHERM_08428	1.08575	3.53513e-05	0.00206698	gene-SHERM_06913	4.46997	0.000137002	0.00801045	gene-SHERM_01277	-0.985278	0.000217442	0.0127138	gene-SHERM_12887	1.45427	3.92307e-06	0.000229381
gene-SHERM_06189	7.29782	7.45093e-05	0.00434461	gene-SHERM_01335	-1.24693	1.78219e-05	0.00103919	gene-SHERM_20747	0.85973	3.57328e-05	0.00208356	gene-SHERM_10942	-0.744752	0.000139838	0.00815388	gene-SHERM_23849	5.33718	0.000218366	0.0127328	gene-SHERM_08540	-4.71503	3.9409e-06	0.000229792
gene-SHERM_14274	0.977603	7.54997e-05	0.00439033	gene-SHERM_00870	-1.31668	1.80219e-05	0.00104798	gene-SHERM_10284	1.1964	3.67046e-05	0.00213438	gene-SHERM_22171	1.7742	0.000140363	0.00816214	gene-SHERM_22312	-1.89372	0.000220569	0.0128262	gene-SHERM_28196	1.00917	4.07901e-06	0.000237196
gene-SHERM_08510	2.56803	7.79262e-05	0.00451908	gene-SHERM_16450	-2.175	1.81899e-05	0.00105487	gene-SHERM_09405	2.89063	3.70607e-05	0.00214922	gene-SHERM_01130	-1.71188	0.000143629	0.00832931	gene-SHERM_19025	-2.81264	0.000225196	0.0130595	gene-SHERM_05905	-2.65846	4.18485e-06	0.000242687
gene-SHERM_07773	-0.902512	7.89559e-05	0.00456636	gene-SHERM_13745	-2.26627	1.83897e-05	0.00106355	gene-SHERM_02650	-1.18017	3.871e-05	0.00223876	gene-SHERM_09162	-1.56574	0.000144126	0.00833539	gene-SHERM_12910	1.18664	0.000226321	0.0130891	gene-SHERM_24576	3.73255	4.20492e-06	0.000243188
gene-SHERM_19761	1.18179	7.95633e-05	0.00458901	gene-SHERM_03168	1.54722	1.86129e-05	0.00107237	gene-SHERM_04700	1.01634	3.92759e-05	0.00226533	gene-SHERM_17617	1.73	0.000145751	0.00840658	gene-SHERM_08717	-0.982999	0.000230474	0.0132805	gene-SHERM_18513	2.8244	4.29494e-06	0.000247099
gene-SHERM_28255	2.23603	8.05635e-05	0.00463414	gene-SHERM_08208	-1.50465	1.8706e-05	0.00107237	gene-SHERM_22911	-1.0731	3.94009e-05	0.0022664	gene-SHERM_05413	-6.13961	0.00014646	0.00842463	gene-SHERM_27935	-1.15069	0.000231115	0.0132805	gene-SHERM_05922	-3.20147	4.29751e-06	0.000247099
gene-SHERM_27023	1.09823	8.10183e-05	0.00464774	gene-SHERM_04305	-2.63727	1.8713e-05	0.00107237	gene-SHERM_12060	-2.25269	4.20421e-05	0.00241181	gene-SHERM_27675	-3.13655	0.000147562	0.0084651	gene-SHERM_28269	-1.2685	0.000231502	0.0132805	gene-SHERM_14521	1.78144	4.30737e-06	0.000247099
gene-SHERM_19092	-1.23051	8.53808e-05	0.00488484	gene-SHERM_00348	-1.17227	1.87437e-05	0.00107237	gene-SHERM_15148	-0.931884	4.233e-05	0.0024218	gene-SHERM_21746	-0.78162	0.000149147	0.00853308	gene-SHERM_08825	-2.12404	0.000234563	0.0134199	gene-SHERM_01934	-3.36475	4.33329e-06	0.000247918
gene-SHERM_11506	1.85344	8.61857e-05	0.00491767	gene-SHERM_18664	-2.4553	1.88736e-05	0.00107691	gene-SHERM_00682	-1.88374	4.28112e-05	0.00244276	gene-SHERM_00678	-2.10852	0.000152815	0.00870873	gene-SHERM_17269	0.855742	0.000235707	0.013432	gene-SHERM_27798	1.81793	4.41233e-06	0.000251763
gene-SHERM_19564	1.09997	8.67714e-05	0.00493785	gene-SHERM_04167	1.5177	1.90283e-05	0.00108283	gene-SHERM_20762	1.37979	4.33997e-05	0.00246972	gene-SHERM_11660	2.11544	0.000153036	0.00870873	gene-SHERM_05983	-1.54676	0.000236037	0.013432	gene-SHERM_06263	1.4797	4.84178e-06	0.000275528
gene-SHERM_24055	-1.50172	8.80601e-05	0.00499782	gene-SHERM_21585	0.995145	1.94043e-05	0.00110129	gene-SHERM_21641	-0.842433	4.36989e-05	0.00248012	gene-SHERM_06276	4.49644	0.000154616	0.00877515	gene-SHERM_11586	-1.23188	0.000240919	0.0136733	gene-SHERM_26232	-1.67085	4.86245e-06	0.000275967
gene-SHERM_25891	-2.6293	8.86449e-05	0.00501763	gene-SHERM_27225	1.2812	1.94961e-05	0.00110219	gene-SHERM_28944	1.80369	4.39744e-05	0.00248912	gene-SHERM_23889	-1.35562	0.000157172	0.00889654	gene-SHERM_11562	-4.0589	0.000244473	0.0138381	gene-SHERM_13952	2.90428	5.00171e-06	0.000283116
gene-SHERM_03089	1.10485	9.02547e-05	0.0050952	gene-SHERM_08610	-2.79752	1.95239e-05	0.00110219	gene-SHERM_24838	-4.22349	4.43889e-05	0.00250591	gene-SHERM_07408	1.28145	0.00015765	0.00889991	gene-SHERM_21441	2.10637	0.000247239	0.0139575	gene-SHERM_09411	2.06658	5.04961e-06	0.000285069
gene-SHERM_13627	-2.18713	9.1037e-05	0.00511545	gene-SHERM_19177	-0.891835	1.98455e-05	0.00111739	gene-SHERM_11613	-1.36173	4.5534e-05	0.00256096	gene-SHERM_17020	-2.17227	0.000160432	0.00901675	gene-SHERM_12102	-2.51766	0.000248025	0.0139648	gene-SHERM_25766	1.21575	5.08209e-06	0.000286143
gene-SHERM_02236	1.44954	9.12066e-05	0.00511545	gene-SHERM_08523	4.53358	2.02232e-05	0.00113142	gene-SHERM_13681	-2.40157	4.56046e-05	0.00256096	gene-SHERM_15130	-1.58048	0.000160832	0.00901675	gene-SHERM_23141	-1.09933	0.000250696	0.014078	gene-SHERM_06721	0.984688	5.13654e-06	0.000288446
gene-SHERM_03151	-2.41925	9.13344e-05	0.00511545	gene-SHERM_22192	-2.56962	2.02483e-05	0.00113142	gene-SHERM_10949	-0.846207	4.61461e-05	0.00258455	gene-SHERM_26978	0.77091	0.000160991	0.00901675	gene-SHERM_19905	2.29741	0.000255329	0.0143005	gene-SHERM_18763	2.12957	5.19783e-06	0.00029112
gene-SHERM_17029	-1.06726	9.24215e-05	0.00516274	gene-SHERM_13862	1.85151	2.02926e-05	0.00113142	gene-SHERM_02432	1.25873	4.6443e-05	0.00259435	gene-SHERM_18625	1.54142	0.000167777	0.00937218	gene-SHERM_26587	0.991038	0.000258207	0.0144237	gene-SHERM_15746	1.07087	5.24332e-06	0.000292897
gene-SHERM_06313	4.2946	9.60985e-05	0.00534418	gene-SHERM_13081	4.56418	2.03074e-05	0.00113142	gene-SHERM_15850	-2.21953	4.69942e-05	0.00261827	gene-SHERM_13999	-2.60996	0.000170503	0.00949953	gene-SHERM_19284	-2.34658	0.000259632	0.0144653	gene-SHERM_18691	-0.863332	5.32285e-06	0.000296561
gene-SHERM_20461	1.53903	9.63773e-05	0.00534418	gene-SHERM_02432	1.31287	2.05147e-05	0.00113998	gene-SHERM_27023	1.12965	4.78328e-05	0.00265803	gene-SHERM_12098	1.68088	0.000172016	0.00955878	gene-SHERM_29123	2.54767	0.000263956	0.0146678	gene-SHERM_20332	0.882804	5.348e-06	0.000297184
gene-SHERM_08490	1.85987	9.64227e-05	0.00534418	gene-SHERM_25208	2.00281	2.06046e-05	0.001142	gene-SHERM_02189	2.1593	4.8118e-05	0.00266691	gene-SHERM_20923	-0.962711	0.000172784	0.00956773	gene-SHERM_01220	1.29658	0.000264736	0.0146728	gene-SHERM_15909	1.27404	5.42108e-06	0.000300461
gene-SHERM_04167	1.37184	0.000100189	0.0055385	gene-SHERM_06684	-1.38481	2.09557e-05	0.00115844	gene-SHERM_21004	0.911137	4.91957e-05	0.00271956	gene-SHERM_06785	1.25422	0.000173076	0.00956773	gene-SHERM_21894	-1.01338	0.000266805	0.0147491	gene-SHERM_26344	2.56323	5.62595e-06	0.000311005
gene-SHERM_27087	-1.13649	0.000100458	0.00553898	gene-SHERM_01435	-1.37309	2.11459e-05	0.00116593	gene-SHERM_23058	0.912223	5.08115e-05	0.00280161	gene-SHERM_15148	-0.843271	0.000173529	0.00956794	gene-SHERM_12060	-1.97226	0.000268571	0.0148083	gene-SHERM_19025	-2.59922	5.68411e-06	0.000312324
gene-SHERM_19143	-0.837895	0.000100934	0.00555086	gene-SHERM_21921	1.48271	2.14806e-05	0.00118132	gene-SHERM_25873	1.31559	5.15882e-05	0.00283708	gene-SHERM_05630	-1.83517	0.00018133	0.0099722	gene-SHERM_21030	1.11369	0.000273425	0.0150369	gene-SHERM_29463	-1.39564	5.71141e-06	0.000312324
gene-SHERM_04490	8.27395	0.000103393	0.00567145	gene-SHERM_10882	1.5953	2.1634e-05	0.00118627	gene-SHERM_01173	3.35601	5.29824e-05	0.00290625	gene-SHERM_09063	-1.6721	0.000184311	0.0101101	gene-SHERM_19273	-1.4366	0.000277335	0.0151605	gene-SHERM_13309	1.83324	5.71989e-06	0.000312324
gene-SHERM_12709	1.37974	0.000104646	0.00572541	gene-SHERM_23169	2.73307	2.16821e-05	0.00118627	gene-SHERM_03572	8.68838	5.46619e-05	0.00299067	gene-SHERM_10892	6.73814	0.000186162	0.0101853	gene-SHERM_27199	-2.01887	0.00027773	0.0151605	gene-SHERM_13646	0.890758	5.72092e-06	0.000312324
gene-SHERM_13526	-1.05738	0.000105731	0.00576993	gene-SHERM_13534	2.71927	2.19598e-05	0.00119839	gene-SHERM_14952	-1.13356	5.62647e-05	0.00307046	gene-SHERM_05895	1.53232	0.000187926	0.0102555	gene-SHERM_27231	1.17839	0.000277809	0.0151605	gene-SHERM_24918	-2.34266	5.73211e-06	0.000312324
gene-SHERM_14774	1.19583	0.000107312	0.00584121	gene-SHERM_10416	4.62865	2.24466e-05	0.00122182	gene-SHERM_13768	1.29393	5.65054e-05	0.00307571	gene-SHERM_02414	-2.38013	0.000188812	0.0102775	gene-SHERM_14726	2.24948	0.00027867	0.0151686	gene-SHERM_01690	-1.49237	5.73785e-06	0.000312324
gene-SHERM_20630	2.07457	0.000108195	0.00587426	gene-SHERM_13623	4.34383	2.25745e-05	0.00122564	gene-SHERM_22892	-0.97767	5.7075e-05	0.0030988	gene-SHERM_19023	-2.98087	0.000194906	0.0105821	gene-SHERM_10892	6.81262	0.000283293	0.0153585	gene-SHERM_13993	1.54448	5.7719e-06	0.000313376
gene-SHERM_04899	-1.27163	0.000109051	0.00590567	gene-SHERM_09411	2.54754	2.26367e-05	0.0012259	gene-SHERM_20880	-1.04658	5.73828e-05	0.00310408	gene-SHERM_03086	4.07623	0.00019674	0.0106545	gene-SHERM_27318	1.12949	0.000283601	0.0153585	gene-SHERM_00714	3.88669	5.80473e-06	0.000314356
gene-SHERM_03167	1.66955	0.000109373	0.00590808	gene-SHERM_18725	1.60723	2.29794e-05	0.0012413	gene-SHERM_25745	4.4398	5.74641e-05	0.00310408	gene-SHERM_06148	-1.78875	0.000198777	0.0107375	gene-SHERM_26835	-2.13541	0.000292287	0.0157887	gene-SHERM_24898	-2.25475	5.83676e-06	0.000315289
gene-SHERM_12979	-1.50335	0.000109827	0.00591377	gene-SHERM_16730	-1.26117	2.31686e-05	0.00124835	gene-SHERM_02752	1.46997	5.78986e-05	0.00311729	gene-SHERM_15764	-1.2596	0.000204191	0.011002	gene-SHERM_27647	4.63108	0.0002948	0.0158841	gene-SHERM_22317	1.9968	5.86485e-06	0.000316004
gene-SHERM_24773	0.773787	0.000110034	0.00591377	gene-SHERM_25359	2.19147	2.37521e-05	0.00127469	gene-SHERM_22814	-1.22514	5.80015e-05	0.00311729	gene-SHERM_00582	-1.39421	0.000210602	0.0113188	gene-SHERM_24897	-7.28718	0.000297619	0.0159955	gene-SHERM_06614	1.21367	5.94019e-06	0.000319255
gene-SHERM_03553	0.870364	0.000110749	0.0059372	gene-SHERM_21512	1.74052	2.38123e-05	0.00127469	gene-SHERM_26886	2.48845	5.90648e-05	0.0031603	gene-SHERM_01277	-0.987536	0.000213941	0.0114693	gene-SHERM_03086	3.82861	0.000300937	0.0161018	gene-SHERM_06407	2.02286	6.146e-06	0.000329484
gene-SHERM_20740	-1.02238	0.000112752	0.00602942	gene-SHERM_08150	1.84775	2.38457e-05	0.00127469	gene-SHERM_08143	-1.58601	5.90987e-05	0.0031603	gene-SHERM_11470	-1.28081	0.000217883	0.0116512	gene-SHERM_18697	-2.80124	0.00030111	0.0161018	gene-SHERM_19098	-2.24263	6.31109e-06	0.000337485
gene-SHERM_09319	1.5323	0.000113696	0.00606465	gene-SHERM_04029	4.09206	2.3927e-05	0.00127469	gene-SHERM_15945	-4.21129	6.07421e-05	0.00324003	gene-SHERM_18582	1.14373	0.00022155	0.0118176	gene-SHERM_16304	-1.72928	0.000302843	0.0161539	gene-SHERM_27900	-1.2034	6.48894e-06	0.000346126
gene-SHERM_02775	-1.39367	0.000114533	0.00609403	gene-SHERM_09537	3.26522	2.39569e-05	0.00127469	gene-SHERM_08161	-1.06665	6.20021e-05	0.00329897	gene-SHERM_19365	1.78275	0.00023193	0.0123404	gene-SHERM_23990	0.85411	0.000304444	0.0161987	gene-SHERM_26937	0.993985	6.54751e-06	0.000348377
gene-SHERM_00965	-2.18908	0.000116744	0.00619618	gene-SHERM_25766	1.41882	2.46798e-05	0.00130987	gene-SHERM_20640	-1.60197	6.31421e-05	0.0033431	gene-SHERM_23022	1.51829	0.000232599	0.0123452	gene-SHERM_20098	-7.16145	0.000305367	0.0162073	gene-SHERM_12100	-3.38166	6.57972e-06	0.000349218
gene-SHERM_23790	-3.55207	0.000118121	0.00625364	gene-SHERM_16340	1.86829	2.52153e-05	0.00133497	gene-SHERM_22224	-0.924108	6.31456e-05	0.0033431	gene-SHERM_07879	-1.06707	0.000233425	0.0123582	gene-SHERM_08284	-0.839287	0.000306623	0.0162335	gene-SHERM_20395	1.0857	6.73136e-06	0.000356377
gene-SHERM_14195	-1.81845	0.000118777	0.0062728	gene-SHERM_26050	2.38124	2.54729e-05	0.00134473	gene-SHERM_10672	5.01866	6.34417e-05	0.00334673	gene-SHERM_17554	2.04299	0.000234709	0.0123953	gene-SHERM_04922	-7.6314	0.00031365	0.0165643	gene-SHERM_16340	1.55514	7.02955e-06	0.000371241
gene-SHERM_19070	1.26303	0.000120024	0.00632297	gene-SHERM_11422	5.45671	2.55261e-05	0.00134473	gene-SHERM_28222	0.934758	6.35285e-05	0.00334673	gene-SHERM_16435	1.28174	0.000235747	0.0124029	gene-SHERM_12354	-1.89848	0.000321231	0.0169075	gene-SHERM_11785	1.00356	7.08411e-06	0.000373196
gene-SHERM_03266	-1.50916	0.000122977	0.00646253	gene-SHERM_19749	-1.19007	2.59883e-05	0.0013657	gene-SHERM_11760	-1.55123	6.73202e-05	0.00353772	gene-SHERM_19177	-0.75255	0.000236019	0.0124029	gene-SHERM_18826	4.77107	0.000321737	0.0169075	gene-SHERM_23457	-2.11048	7.1604e-06	0.000376283
gene-SHERM_13465	1.08988	0.000123528	0.00647548	gene-SHERM_21440	-1.13954	2.64108e-05	0.00138449	gene-SHERM_01091	-1.83616	6.79291e-05	0.00356092	gene-SHERM_13120	3.95175	0.000240696	0.0126175	gene-SHERM_03096	1.37495	0.00032539	0.0170573	gene-SHERM_08264	-1.3379	7.24386e-06	0.000379732
gene-SHERM_01800	1.50211	0.000124945	0.00653367	gene-SHERM_14522	1.82219	2.66579e-05	0.001394	gene-SHERM_16279	-2.46685	6.89092e-05	0.00360343	gene-SHERM_24216	5.37656	0.000242018	0.0126478	gene-SHERM_16833	4.75718	0.00032659	0.0170782	gene-SHERM_13951	-3.47887	7.38429e-06	0.000386142
gene-SHERM_04654	3.02148	0.000127117	0.00663097	gene-SHERM_28519	1.83836	2.73405e-05	0.00142369	gene-SHERM_12709	1.38729	7.01644e-05	0.00365411	gene-SHERM_20558	-1.26912	0.00024246	0.0126478	gene-SHERM_04676	-1.35492	0.000328573	0.0171061	gene-SHERM_01461	1.07963	7.58049e-06	0.00039543
gene-SHERM_05648	1.50882	0.000127563	0.00663797	gene-SHERM_02259	2.38193	2.73593e-05	0.00142369	gene-SHERM_27420	-1.3435	7.02994e-05	0.00365411	gene-SHERM_21379	-3.54219	0.000254785	0.0132582	gene-SHERM_17525	1.7902	0.000329169	0.0171061	gene-SHERM_23651	2.13786	7.76588e-06	0.00040411
gene-SHERM_15021	1.27119	0.00012864	0.00667768	gene-SHERM_24809	-1.20537	2.77595e-05	0.00144099	gene-SHERM_11560	-4.06844	7.03935e-05	0.00365411	gene-SHERM_08540	-5.04331	0.000255846	0.0132588	gene-SHERM_19367	2.02919	0.000329535	0.0171061	gene-SHERM_24652	-1.50025	7.80676e-06	0.000405247
gene-SHERM_06344	-1.08114	0.00013075	0.00677067	gene-SHERM_26705	-1.44714	2.78642e-05	0.0014429	gene-SHERM_05151	-1.97344	7.48846e-05	0.00387779	gene-SHERM_11562	-4.25591	0.000256044	0.0132588	gene-SHERM_14883	4.03782	0.000331317	0.0171568	gene-SHERM_11518	1.87363	8.19153e-06	0.000424186
gene-SHERM_25270	1.90088	0.000132433	0.00684119	gene-SHERM_14370	1.14381	2.84253e-05	0.00146839	gene-SHERM_03086	4.51791	7.73353e-05	0.00399497	gene-SHERM_02405	-0.920066	0.000260959	0.0134628	gene-SHERM_14186	-0.965165	0.000338989	0.0175114	gene-SHERM_13819	1.75821	8.44547e-06	0.000436274
gene-SHERM_23849	4.87152	0.000133464	0.00687776	gene-SHERM_26524	1.61304	2.85968e-05	0.00147367	gene-SHERM_05538	1.24504	8.01601e-05	0.00413087	gene-SHERM_17618	-1.25513	0.000261248	0.0134628	gene-SHERM_19177	-0.72944	0.000342475	0.0176487	gene-SHERM_14383	-2.04046	8.50245e-06	0.000438154
gene-SHERM_16372	1.25504	0.000136118	0.00699761	gene-SHERM_04692	3.23696	2.88306e-05	0.00148213	gene-SHERM_06313	5.18401	8.25035e-05	0.00424136	gene-SHERM_04667	6.01114	0.000262435	0.0134674	gene-SHERM_03851	1.60268	0.000345057	0.0177387	gene-SHERM_03851	1.59108	8.59896e-06	0.000442057
gene-SHERM_00773	-2.04276	0.000138462	0.00710091	gene-SHERM_12709	1.47004	2.89407e-05	0.0014842	gene-SHERM_25377	0.919884	8.37697e-05	0.00429608	gene-SHERM_27179	-1.43165	0.000262831	0.0134674	gene-SHERM_13140	1.94007	0.000353509	0.0180873	gene-SHERM_22381	2.72898	8.65352e-06	0.00044379
gene-SHERM_09363	-1.76119	0.000139865	0.00715564	gene-SHERM_04881	1.28531	2.92072e-05	0.00149427	gene-SHERM_13081	3.95205	8.4826e-05	0.00433979	gene-SHERM_24153	0.981203	0.000263236	0.0134674	gene-SHERM_08235	1.17976	0.000353537	0.0180873	gene-SHERM_25901	-3.06169	8.69102e-06	0.000444642
gene-SHERM_02715	1.15469	0.000143671	0.00733275	gene-SHERM_06838	1.97764	2.97042e-05	0.00151605	gene-SHERM_07698	-1.14423	8.52274e-05	0.00434987	gene-SHERM_08274	-0.828997	0.000266417	0.0135975	gene-SHERM_25786	6.95154	0.000361903	0.0184316	gene-SHERM_28605	0.995378	8.95861e-06	0.000457233
gene-SHERM_15796	1.4162	0.000146923	0.00748076	gene-SHERM_21927	-3.11741	3.07352e-05	0.00156492	gene-SHERM_28276	-2.26171	8.64286e-05	0.00440062	gene-SHERM_14003	-2.68414	0.000268576	0.0136749	gene-SHERM_23638	2.40151	0.000362551	0.0184316	gene-SHERM_16052	1.71262	9.28824e-06	0.000472922
gene-SHERM_13745	-2.05686	0.000149515	0.0075946	gene-SHERM_11108	-2.38353	3.11046e-05	0.00157995	gene-SHERM_17405	1.30577	8.7618e-05	0.00445053	gene-SHERM_05344	-1.60061	0.000269723	0.0137005	gene-SHERM_24236	-0.947754	0.000362865	0.0184316	gene-SHERM_02284	1.52552	9.39491e-06	0.000477212
gene-SHERM_05682	-1.78368	0.000150478	0.00762528	gene-SHERM_25229	-1.28839	3.2199e-05	0.0016288	gene-SHERM_25229	-1.20779	8.97823e-05	0.00454611	gene-SHERM_01498	1.20393	0.00027105	0.0137079	gene-SHERM_25074	-1.00452	0.000367074	0.0186011	gene-SHERM_14561	4.39471	9.58215e-06	0.000484683
gene-SHERM_20018	-1.20039	0.000151198	0.00764357	gene-SHERM_27653	2.3173	3.22193e-05	0.0016288	gene-SHERM_12098	1.78276	8.99268e-05	0.00454611	gene-SHERM_12268	1.09961	0.000271156	0.0137079	gene-SHERM_02414	-2.23013	0.000368419	0.0186218	gene-SHERM_09065	-1.22455	9.58754e-06	0.000484683
gene-SHERM_03472	6.97816	0.000154089	0.00776647	gene-SHERM_15129	1.28704	3.24841e-05	0.00163829	gene-SHERM_23889	-1.42692	9.14315e-05	0.00461123	gene-SHERM_23319	4.17027	0.000273209	0.0137789	gene-SHERM_01909	-1.07855	0.000369234	0.0186218	gene-SHERM_00792	-4.97776	9.78198e-06	0.000493341
gene-SHERM_27622	1.72021	0.00015436	0.00776647	gene-SHERM_12826	1.40058	3.41658e-05	0.00171903	gene-SHERM_00650	1.42276	9.17282e-05	0.00461184	gene-SHERM_11013	1.09448	0.00027701	0.0139376	gene-SHERM_14892	1.16531	0.000380008	0.0191199	gene-SHERM_15157	0.837318	9.91362e-06	0.000498798
gene-SHERM_27095	-2.21447	0.000154724	0.00776647	gene-SHERM_02189	2.19541	3.43685e-05	0.00172515	gene-SHERM_02406	1.60517	9.18954e-05	0.00461184	gene-SHERM_09561	-1.96136	0.000279982	0.0140539	gene-SHERM_22097	1.11387	0.000381187	0.0191254	gene-SHERM_07667	2.77033	9.95384e-06	0.000499641
gene-SHERM_01859	2.61141	0.000155527	0.0077884	gene-SHERM_18999	0.978287	3.4475e-05	0.00172643	gene-SHERM_27318	-1.2396	9.20938e-05	0.00461184	gene-SHERM_00682	-1.63406	0.000280848	0.0140562	gene-SHERM_00682	-1.57178	0.000382733	0.0191254	gene-SHERM_25787	5.51558	1.00751e-05	0.000504538
gene-SHERM_00262	-1.66129	0.000156085	0.00779803	gene-SHERM_15021	1.38606	3.46226e-05	0.00172975	gene-SHERM_01838	-1.16721	9.35625e-05	0.00467439	gene-SHERM_26951	1.44942	0.000281349	0.0140562	gene-SHERM_00514	-2.38891	0.000382814	0.0191254	gene-SHERM_13328	2.51461	1.03328e-05	0.000516227
gene-SHERM_28224	-2.30086	0.000156773	0.00781321	gene-SHERM_09196	7.88353	3.50448e-05	0.00174674	gene-SHERM_02689	0.93515	9.41569e-05	0.00469307	gene-SHERM_15944	-1.88779	0.000282925	0.0141019	gene-SHERM_18770	2.19608	0.000387328	0.0193056	gene-SHERM_03274	1.59036	1.04313e-05	0.000519926
gene-SHERM_23970	-1.7613	0.000157123	0.00781321	gene-SHERM_13684	1.30637	3.54439e-05	0.0017625	gene-SHERM_09629	1.62246	9.52181e-05	0.00473488	gene-SHERM_13593	1.16087	0.000286181	0.0142308	gene-SHERM_04870	0.854989	0.000389757	0.0193813	gene-SHERM_06057	3.45263	1.07403e-05	0.00053408
gene-SHERM_26614	2.23768	0.000157876	0.00783235	gene-SHERM_08644	2.3272	3.62729e-05	0.00179953	gene-SHERM_11602	-1.32826	9.59375e-05	0.00475953	gene-SHERM_01934	-3.15743	0.000287494	0.0142628	gene-SHERM_03372	-1.98626	0.000390781	0.0193869	gene-SHERM_04647	-1.19094	1.08171e-05	0.000536643
gene-SHERM_08696	-1.07995	0.000158537	0.00784684	gene-SHERM_27675	-6.24524	3.66518e-05	0.0018141	gene-SHERM_19088	3.84691	9.64356e-05	0.00477311	gene-SHERM_20834	1.30657	0.000289298	0.0142822	gene-SHERM_09340	-0.796688	0.000394283	0.0195152	gene-SHERM_20014	2.63816	1.10094e-05	0.000544913
gene-SHERM_14692	-0.829005	0.000159637	0.00788297	gene-SHERM_27622	1.92313	3.67642e-05	0.00181544	gene-SHERM_06880	0.874758	9.68546e-05	0.00478273	gene-SHERM_03570	-1.49389	0.000289848	0.0142822	gene-SHERM_13768	1.12253	0.000397736	0.0196111	gene-SHERM_26978	0.710831	1.13833e-05	0.000562115
gene-SHERM_28945	3.54774	0.00016565	0.00816096	gene-SHERM_19088	4.02276	3.75869e-05	0.00185176	gene-SHERM_21038	-1.37233	9.71649e-05	0.00478695	gene-SHERM_16353	2.21995	0.000289899	0.0142822	gene-SHERM_02090	-1.05879	0.000399398	0.0196111	gene-SHERM_13141	2.14746	1.14176e-05	0.000562502
gene-SHERM_18370	2.50962	0.000168805	0.00829719	gene-SHERM_19648	4.20036	3.77796e-05	0.00185696	gene-SHERM_18193	-1.95646	0.000100753	0.00495226	gene-SHERM_01190	1.37295	0.00029159	0.014294	gene-SHERM_26886	2.21197	0.00040046	0.0196111	gene-SHERM_05250	-0.818507	1.20731e-05	0.000593422
gene-SHERM_11522	6.69108	0.000172516	0.00846004	gene-SHERM_15614	-1.20171	3.86926e-05	0.00189745	gene-SHERM_12973	-1.12939	0.000102007	0.00500236	gene-SHERM_12831	-1.52494	0.000291634	0.014294	gene-SHERM_04905	5.50544	0.000400803	0.0196111	gene-SHERM_21338	0.715922	1.22008e-05	0.000598319
gene-SHERM_21399	1.30016	0.000177632	0.00869089	gene-SHERM_05470	2.7786	3.9563e-05	0.00193275	gene-SHERM_20025	-1.71244	0.000102854	0.0050323	gene-SHERM_28567	1.1127	0.000292154	0.014294	gene-SHERM_01637	-0.814224	0.000400847	0.0196111	gene-SHERM_28567	1.0683	1.22415e-05	0.000598933
gene-SHERM_13567	1.19644	0.000178625	0.00871944	gene-SHERM_14826	1.48013	3.95939e-05	0.00193275	gene-SHERM_28388	1.04213	0.00010321	0.00503811	gene-SHERM_15875	-0.938316	0.00030691	0.0149816	gene-SHERM_00348	-0.94266	0.00040175	0.0196111	gene-SHERM_14799	-2.01337	1.25262e-05	0.000611459
gene-SHERM_09980	1.62372	0.000180817	0.00880624	gene-SHERM_23956	-1.41259	4.03539e-05	0.00196533	gene-SHERM_18734	1.2504	0.000105459	0.00513611	gene-SHERM_20933	-1.02135	0.00031901	0.0155195	gene-SHERM_09155	1.26741	0.000409726	0.0199547	gene-SHERM_20811	2.66349	1.26961e-05	0.00061833
gene-SHERM_07220	-1.13993	0.000183765	0.00892939	gene-SHERM_23707	2.1144	4.22047e-05	0.00205078	gene-SHERM_01840	-0.785748	0.000107285	0.00521314	gene-SHERM_16232	0.903576	0.000319389	0.0155195	gene-SHERM_28564	1.58808	0.000422707	0.0205399	gene-SHERM_10045	-2.16138	1.29609e-05	0.000629786
gene-SHERM_01986	1.31845	0.000184428	0.00894117	gene-SHERM_29123	4.17206	4.31574e-05	0.0020923	gene-SHERM_01934	-3.50283	0.000109528	0.00531001	gene-SHERM_23638	2.43031	0.000322855	0.0156522	gene-SHERM_23480	3.2233	0.000424221	0.0205665	gene-SHERM_26956	-3.33616	1.30687e-05	0.00063358
gene-SHERM_24211	8.22368	0.000188276	0.00910698	gene-SHERM_15467	1.67665	4.33683e-05	0.00209774	gene-SHERM_26499	-1.42288	0.000111428	0.00538985	gene-SHERM_09894	1.58435	0.000325866	0.0157623	gene-SHERM_06859	-4.52812	0.000426145	0.0206128	gene-SHERM_09297	1.9279	1.31425e-05	0.000635707
gene-SHERM_07210	6.80129	0.000190653	0.00919636	gene-SHERM_14883	6.79911	4.41725e-05	0.0021318	gene-SHERM_11460	1.05652	0.00011448	0.00552491	gene-SHERM_08301	2.68869	0.000330977	0.0159732	gene-SHERM_11013	1.05708	0.000428391	0.0206745	gene-SHERM_08176	-5.89409	1.32696e-05	0.000640404
gene-SHERM_03191	-1.69035	0.000190988	0.00919636	gene-SHERM_27179	-1.63945	4.45536e-05	0.00214533	gene-SHERM_21338	0.800037	0.000114813	0.00552842	gene-SHERM_23554	0.784284	0.000332344	0.0160029	gene-SHERM_11595	1.19804	0.000432559	0.0208169	gene-SHERM_24432	-1.9247	1.33946e-05	0.000644971
gene-SHERM_26428	0.880623	0.000192021	0.00922522	gene-SHERM_02090	-1.23579	4.66804e-05	0.00224118	gene-SHERM_18425	-0.85239	0.000115695	0.00555834	gene-SHERM_24104	-1.90141	0.000344258	0.0165391	gene-SHERM_06795	-2.5051	0.000434057	0.0208169	gene-SHERM_23857	1.97575	1.36041e-05	0.000653579
gene-SHERM_20894	0.848447	0.000192781	0.00924091	gene-SHERM_26996	-1.22364	4.67549e-05	0.00224118	gene-SHERM_14495	1.28158	0.000117435	0.00562921	gene-SHERM_16069	-1.33573	0.000346369	0.0166031	gene-SHERM_27446	0.935227	0.000434277	0.0208169	gene-SHERM_04515	4.08203	1.44693e-05	0.000693579
gene-SHERM_05031	-1.27786	0.000193457	0.00924834	gene-SHERM_04710	-1.08134	4.81715e-05	0.0023039	gene-SHERM_08235	1.26722	0.000121588	0.00581519	gene-SHERM_26533	1.01052	0.00035337	0.0169006	gene-SHERM_09064	-1.31643	0.000436703	0.0208862	gene-SHERM_04207	3.41208	1.45311e-05	0.000694978
gene-SHERM_28848	0.903252	0.000193805	0.00924834	gene-SHERM_05426	-1.96396	4.86046e-05	0.0023194	gene-SHERM_05181	6.99107	0.00012491	0.00596068	gene-SHERM_21399	1.20944	0.000355852	0.0169669	gene-SHERM_04122	7.30018	0.000445224	0.0211759	gene-SHERM_14609	-0.8558	1.45783e-05	0.00069567
gene-SHERM_21582	0.869622	0.00019603	0.00933355	gene-SHERM_18029	-1.81813	4.89042e-05	0.00232848	gene-SHERM_16306	-1.39509	0.000126129	0.00600537	gene-SHERM_09156	1.32042	0.00035635	0.0169669	gene-SHERM_10241	0.964535	0.00044554	0.0211759	gene-SHERM_18257	-2.93004	1.49419e-05	0.000711429
gene-SHERM_14827	1.14397	0.000204544	0.00970222	gene-SHERM_05415	-0.870617	4.90226e-05	0.0023289	gene-SHERM_21217	-1.82206	0.000126702	0.00601922	gene-SHERM_23556	-1.33967	0.000358527	0.0170324	gene-SHERM_18987	-1.49181	0.000446132	0.0211759	gene-SHERM_27106	-1.25887	1.49853e-05	0.000711901
gene-SHERM_09402	2.38657	0.000204684	0.00970222	gene-SHERM_05837	1.10739	4.92457e-05	0.00233429	gene-SHERM_25195	-1.77149	0.000128541	0.00609298	gene-SHERM_07428	3.54805	0.00036898	0.0174289	gene-SHERM_24490	1.09634	0.000446742	0.0211759	gene-SHERM_13065	5.22971	1.50676e-05	0.000714217
gene-SHERM_15467	1.54122	0.000208816	0.00987607	gene-SHERM_03433	1.75379	4.99108e-05	0.00236016	gene-SHERM_28524	-0.921269	0.000130658	0.00617954	gene-SHERM_10420	-0.765567	0.000369155	0.0174289	gene-SHERM_10437	-1.30024	0.00044796	0.0211865	gene-SHERM_04667	3.42843	1.52525e-05	0.000721377
gene-SHERM_20863	-1.34954	0.000209495	0.00988622	gene-SHERM_11487	1.39029	5.00133e-05	0.00236016	gene-SHERM_15129	1.16168	0.000134866	0.00636443	gene-SHERM_25743	1.48402	0.00036933	0.0174289	gene-SHERM_18651	0.86843	0.000449589	0.0212164	gene-SHERM_23665	2.2559	1.54094e-05	0.000727181
gene-SHERM_21775	1.09204	0.000210381	0.00990608	gene-SHERM_21951	1.52488	5.08127e-05	0.00239258	gene-SHERM_03331	2.10666	0.000135828	0.00639566	gene-SHERM_20989	1.08449	0.000371115	0.0174744	gene-SHERM_28567	1.07729	0.000452988	0.0213295	gene-SHERM_04412	0.874084	1.57633e-05	0.000742235
gene-SHERM_12895	-1.16974	0.000210969	0.0099118	gene-SHERM_14012	1.14869	5.15864e-05	0.00241951	gene-SHERM_08621	1.71648	0.000136184	0.00639825	gene-SHERM_00396	-1.14344	0.000374178	0.0175577	gene-SHERM_06746	0.760592	0.000459146	0.0215718	gene-SHERM_08047	-1.99291	1.59231e-05	0.000748102
gene-SHERM_15975	-2.23924	0.00021197	0.00993691	gene-SHERM_25745	5.05941	5.16119e-05	0.00241951	gene-SHERM_16120	2.51931	0.000136715	0.00640903	gene-SHERM_17238	4.85586	0.000374534	0.0175577	gene-SHERM_23465	1.05955	0.000461388	0.0216293	gene-SHERM_04448	1.16683	1.60529e-05	0.000752543
gene-SHERM_04387	8.46063	0.00021391	0.00998717	gene-SHERM_16136	1.57021	5.24201e-05	0.00245199	gene-SHERM_23430	1.54541	0.000138063	0.00643813	gene-SHERM_12584	0.952908	0.0003837	0.0179479	gene-SHERM_08381	-2.37339	0.000467349	0.0218606	gene-SHERM_12583	-3.79938	1.6242e-05	0.000759734
gene-SHERM_26619	-1.73697	0.000214195	0.00998717	gene-SHERM_21525	-2.33795	5.25585e-05	0.00245308	gene-SHERM_24088	-0.882906	0.000138163	0.00643813	gene-SHERM_27176	7.19085	0.000388103	0.018114	gene-SHERM_02502	-2.33789	0.000471622	0.021943	gene-SHERM_14055	2.61445	1.6471e-05	0.000768754
gene-SHERM_04677	-1.18714	0.00021445	0.00998717	gene-SHERM_02280	2.67596	5.34116e-05	0.00248317	gene-SHERM_25868	3.46371	0.000138243	0.00643813	gene-SHERM_19688	-0.764083	0.000394067	0.0183521	gene-SHERM_03331	2.07591	0.000472166	0.021943	gene-SHERM_18189	1.34199	1.74379e-05	0.000812103
gene-SHERM_24264	0.966525	0.000215146	0.00999772	gene-SHERM_26005	-0.851288	5.34367e-05	0.00248317	gene-SHERM_27307	1.27629	0.000140982	0.00655136	gene-SHERM_21475	-1.48113	0.000396522	0.0184261	gene-SHERM_18691	-0.822044	0.000472531	0.021943	gene-SHERM_12932	-2.10451	1.7725e-05	0.000823671
gene-SHERM_19249	1.13356	0.000217318	0.0100403	gene-SHERM_23274	2.39329	5.43804e-05	0.00252152	gene-SHERM_26342	-1.41329	0.000146248	0.00678128	gene-SHERM_23970	-1.65217	0.000398649	0.0184847	gene-SHERM_05050	0.727503	0.000473234	0.021943	gene-SHERM_24005	2.60197	1.78301e-05	0.000826751
gene-SHERM_15614	-1.12069	0.000217393	0.0100403	gene-SHERM_25375	1.71872	5.46931e-05	0.00253051	gene-SHERM_12909	0.782366	0.000146958	0.00679938	gene-SHERM_17858	2.99116	0.000404006	0.0186923	gene-SHERM_01660	-3.51576	0.000480137	0.0221879	gene-SHERM_08169	1.38921	1.8139e-05	0.000839246
gene-SHERM_28878	1.5063	0.000217478	0.0100403	gene-SHERM_09791	-1.06114	5.4847e-05	0.00253212	gene-SHERM_10280	1.06135	0.00014772	0.00681978	gene-SHERM_02207	3.49529	0.00040836	0.0188528	gene-SHERM_03686	-2.88027	0.000480601	0.0221879	gene-SHERM_03257	0.973794	1.83791e-05	0.000846975
gene-SHERM_05530	-1.33088	0.000221891	0.0102219	gene-SHERM_19500	1.33253	5.51229e-05	0.00253935	gene-SHERM_02199	0.933671	0.000148224	0.00682155	gene-SHERM_03266	-1.27009	0.000412845	0.0190037	gene-SHERM_08522	-0.849553	0.000483913	0.0222732	gene-SHERM_27005	1.27279	1.83857e-05	0.000846975
gene-SHERM_17233	2.0564	0.00022299	0.0102503	gene-SHERM_26746	2.50358	5.53134e-05	0.00254262	gene-SHERM_06981	1.67616	0.000148399	0.00682155	gene-SHERM_01428	1.92034	0.000413416	0.0190037	gene-SHERM_19597	-1.42033	0.000484542	0.0222732	gene-SHERM_07460	2.08577	1.88774e-05	0.000867748
gene-SHERM_27005	1.42831	0.000229508	0.0105272	gene-SHERM_09402	2.63314	5.67945e-05	0.00260508	gene-SHERM_21467	1.73123	0.00014922	0.0068445	gene-SHERM_03168	1.26274	0.000419229	0.0192294	gene-SHERM_28524	-0.829985	0.000489543	0.0224546	gene-SHERM_13257	1.25117	1.93784e-05	0.000888858
gene-SHERM_00943	1.3672	0.000230896	0.0105531	gene-SHERM_17383	2.04775	5.71443e-05	0.00261549	gene-SHERM_28704	-1.05624	0.000151635	0.00694033	gene-SHERM_21395	-1.9561	0.000429959	0.0196792	gene-SHERM_23526	1.76971	0.000500006	0.0228852	gene-SHERM_26610	-2.04839	1.98436e-05	0.00090824
gene-SHERM_16107	1.37354	0.000231065	0.0105531	gene-SHERM_14749	2.6764	5.74212e-05	0.00262252	gene-SHERM_25337	1.47576	0.000156703	0.00715687	gene-SHERM_09511	0.907012	0.000436643	0.0199422	gene-SHERM_08307	1.91657	0.000503675	0.0230037	gene-SHERM_20349	1.51626	2.0221e-05	0.000923527
gene-SHERM_05415	-0.792167	0.000232449	0.0105889	gene-SHERM_04944	1.24809	5.78526e-05	0.00263657	gene-SHERM_25475	-0.866762	0.000158634	0.00722956	gene-SHERM_26661	1.73849	0.000438901	0.0200024	gene-SHERM_05015	1.3252	0.000512791	0.0233699	gene-SHERM_09511	0.876133	2.05915e-05	0.000938435
gene-SHERM_02687	3.15425	0.000232843	0.0105889	gene-SHERM_12100	-3.70942	5.85885e-05	0.0026644	gene-SHERM_14515	1.7749	0.000159959	0.00727438	gene-SHERM_05434	-2.1163	0.000443034	0.020064	gene-SHERM_21588	6.78499	0.00051486	0.023414	gene-SHERM_14037	1.06772	2.08982e-05	0.000950378
gene-SHERM_13304	0.938838	0.000234016	0.0106195	gene-SHERM_25753	1.4335	5.89094e-05	0.00267328	gene-SHERM_26283	-1.18535	0.0001621	0.00735604	gene-SHERM_02090	-1.05139	0.000443039	0.020064	gene-SHERM_26132	-1.59947	0.000517477	0.0234829	gene-SHERM_28878	1.30219	2.10557e-05	0.000954817
gene-SHERM_01193	-3.77296	0.000235218	0.0106317	gene-SHERM_25078	-1.09336	5.93208e-05	0.00268622	gene-SHERM_21927	-2.62447	0.000163253	0.00739259	gene-SHERM_29123	2.48012	0.000443081	0.020064	gene-SHERM_28605	0.962934	0.000520362	0.0235636	gene-SHERM_16277	1.57987	2.10856e-05	0.000954817
gene-SHERM_05536	-1.14011	0.000235283	0.0106317	gene-SHERM_02775	-1.46017	6.03206e-05	0.0027257	gene-SHERM_27017	1.35883	0.000164495	0.00743302	gene-SHERM_10290	1.78836	0.00045029	0.0203417	gene-SHERM_04087	3.91703	0.000527091	0.0238176	gene-SHERM_17622	-1.31381	2.19664e-05	0.000992594
gene-SHERM_25289	-3.49145	0.000237134	0.0106898	gene-SHERM_11506	1.8755	6.2302e-05	0.00280927	gene-SHERM_12119	-1.41381	0.000168212	0.00758486	gene-SHERM_06221	-2.0098	0.000451125	0.0203417	gene-SHERM_06148	-1.61101	0.000534235	0.0240892	gene-SHERM_09369	-2.12131	2.20178e-05	0.000992807
gene-SHERM_16072	-1.77333	0.000237974	0.0106898	gene-SHERM_14977	3.55982	6.37715e-05	0.00286945	gene-SHERM_02414	-2.34854	0.000171556	0.00771311	gene-SHERM_09943	-1.49777	0.000454562	0.0204534	gene-SHERM_13120	4.7639	0.000547771	0.0246451	gene-SHERM_26451	-1.96501	2.24788e-05	0.00101145
gene-SHERM_02786	2.10165	0.000238077	0.0106898	gene-SHERM_07041	1.2745	6.40484e-05	0.00287583	gene-SHERM_20461	1.43754	0.000171781	0.00771311	gene-SHERM_00788	3.63816	0.00045955	0.0206342	gene-SHERM_15617	-1.10115	0.000548878	0.0246451	gene-SHERM_24147	1.05596	2.25378e-05	0.00101197
gene-SHERM_00989	2.021	0.000238967	0.0107073	gene-SHERM_12932	2.56656	6.43617e-05	0.00288381	gene-SHERM_15887	-1.96203	0.000173352	0.00776728	gene-SHERM_05865	-2.60539	0.000468601	0.0209746	gene-SHERM_15877	-1.72861	0.000554081	0.0248032	gene-SHERM_16882	-0.873296	2.38594e-05	0.00106905
gene-SHERM_13546	0.936453	0.000240207	0.0107221	gene-SHERM_21957	-2.04956	6.58809e-05	0.00294568	gene-SHERM_06795	-3.21295	0.000174781	0.00781158	gene-SHERM_25254	3.28001	0.000469102	0.0209746	gene-SHERM_01850	0.736387	0.000554731	0.0248032	gene-SHERM_06913	4.11815	2.39916e-05	0.00107272
gene-SHERM_20629	3.29764	0.000240343	0.0107221	gene-SHERM_11871	1.55443	6.74378e-05	0.00300897	gene-SHERM_17652	-0.912041	0.000175321	0.00781158	gene-SHERM_08514	-1.52688	0.000470756	0.0210044	gene-SHERM_19024	-2.48843	0.000556083	0.0248116	gene-SHERM_18860	-1.95121	2.49911e-05	0.00111506
gene-SHERM_14698	0.807572	0.00024081	0.0107221	gene-SHERM_22096	-2.01925	6.77904e-05	0.00301837	gene-SHERM_14313	2.28396	0.000175442	0.00781158	gene-SHERM_26050	1.93852	0.000473731	0.0210929	gene-SHERM_28290	-6.06261	0.000561552	0.0250032	gene-SHERM_17432	0.952791	2.51743e-05	0.00112089
gene-SHERM_16941	1.0619	0.000242982	0.0107962	gene-SHERM_14436	-1.61644	7.08389e-05	0.00314752	gene-SHERM_13378	1.4149	0.000178569	0.00793421	gene-SHERM_09493	-2.69746	0.000476312	0.0211336	gene-SHERM_06880	0.767466	0.000563197	0.0250241	gene-SHERM_13497	1.27282	2.5279e-05	0.0011223
gene-SHERM_13646	0.902132	0.000248201	0.0110051	gene-SHERM_18445	1.4071	7.10305e-05	0.00314946	gene-SHERM_21787	1.45264	0.000181168	0.00801892	gene-SHERM_01372	0.803272	0.000477467	0.0211336	gene-SHERM_01760	1.81827	0.000580801	0.0257525	gene-SHERM_17401	0.774785	2.53115e-05	0.0011223
gene-SHERM_28761	-1.50773	0.00025595	0.0113251	gene-SHERM_24944	-1.6433	7.17458e-05	0.00317457	gene-SHERM_19310	-1.67545	0.000181229	0.00801892	gene-SHERM_12981	-0.839898	0.000478175	0.0211336	gene-SHERM_23166	-1.1023	0.000587711	0.0260047	gene-SHERM_13138	1.8415	2.54212e-05	0.00112482
gene-SHERM_20011	-2.56249	0.000256705	0.011335	gene-SHERM_07788	5.92082	7.19574e-05	0.00317732	gene-SHERM_13252	-1.01467	0.000185299	0.00818198	gene-SHERM_26511	1.98913	0.000478616	0.0211336	gene-SHERM_14358	1.47174	0.000590514	0.0260237	gene-SHERM_09162	-1.35374	2.5505e-05	0.00112619
gene-SHERM_27037	4.18387	0.000258188	0.0113768	gene-SHERM_28507	1.35278	7.21913e-05	0.00318041	gene-SHERM_17687	1.7696	0.000186064	0.00819877	gene-SHERM_26906	0.785467	0.000501316	0.0220855	gene-SHERM_24147	1.07094	0.000593086	0.0260237	gene-SHERM_01398	-1.00188	2.59438e-05	0.00114319
gene-SHERM_26999	1.12565	0.000270881	0.0119115	gene-SHERM_17687	1.88004	7.23263e-05	0.00318041	gene-SHERM_09155	1.32493	0.000188469	0.00828755	gene-SHERM_03191	-1.58009	0.000502251	0.0220855	gene-SHERM_13902	-4.72709	0.000593555	0.0260237	gene-SHERM_28973	-1.61889	2.63194e-05	0.00115735
gene-SHERM_17508	-1.22366	0.000274469	0.0120444	gene-SHERM_13435	4.91869	7.30065e-05	0.00320371	gene-SHERM_15594	1.18681	0.000191083	0.00838518	gene-SHERM_07049	-1.11059	0.000503646	0.0221013	gene-SHERM_00006	-4.25124	0.000594226	0.0260237	gene-SHERM_12842	1.12814	2.64494e-05	0.00116067
gene-SHERM_27695	-0.762982	0.000287158	0.0125445	gene-SHERM_04499	-3.61114	7.31715e-05	0.00320434	gene-SHERM_06889	1.08066	0.000191931	0.00840507	gene-SHERM_28503	-3.15925	0.000505437	0.0221289	gene-SHERM_23702	1.50285	0.000594254	0.0260237	gene-SHERM_08318	4.20578	2.68564e-05	0.0011761
gene-SHERM_03575	-1.34443	0.000287611	0.0125445	gene-SHERM_18258	2.03766	7.39014e-05	0.00322966	gene-SHERM_23896	0.970951	0.000193683	0.0084529	gene-SHERM_08825	-1.99821	0.000506355	0.0221289	gene-SHERM_21913	-1.13634	0.000598665	0.026163	gene-SHERM_22834	-2.26595	2.71508e-05	0.00118655
gene-SHERM_16833	-6.11804	0.000287633	0.0125445	gene-SHERM_13095	0.893739	7.44348e-05	0.0032463	gene-SHERM_23802	-1.56834	0.000193817	0.0084529	gene-SHERM_21764	0.938728	0.000514399	0.0224343	gene-SHERM_01236	-2.87554	0.000602742	0.0262434	gene-SHERM_19986	0.92821	2.75523e-05	0.00120163
gene-SHERM_22877	-1.08294	0.000289185	0.0125854	gene-SHERM_24898	-2.42826	7.5748e-05	0.00329682	gene-SHERM_12842	-1.27074	0.000195896	0.00849833	gene-SHERM_20895	-0.973403	0.000516858	0.0224955	gene-SHERM_17020	-1.9252	0.000603613	0.0262434	gene-SHERM_24475	-0.867228	2.87216e-05	0.00125006
gene-SHERM_13635	-1.3803	0.000289754	0.0125854	gene-SHERM_00847	-1.3956	7.75636e-05	0.00336895	gene-SHERM_05221	-1.50355	0.000195943	0.00849833	gene-SHERM_13378	1.29352	0.000520838	0.0226224	gene-SHERM_13820	1.75634	0.000604203	0.0262434	gene-SHERM_20701	3.54032	3.0062e-05	0.00130481
gene-SHERM_02055	-0.759958	0.000290374	0.0125866	gene-SHERM_23628	0.97403	7.7881e-05	0.00337585	gene-SHERM_13208	1.06211	0.000196057	0.00849833	gene-SHERM_16146	0.81219	0.000522107	0.0226314	gene-SHERM_27900	-1.15624	0.000615116	0.026663	gene-SHERM_23166	-1.07418	3.0102e-05	0.00130481
gene-SHERM_28436	-3.69412	0.00029285	0.0126673	gene-SHERM_04303	1.13043	7.84342e-05	0.00339292	gene-SHERM_16697	-3.79311	0.000197661	0.00855043	gene-SHERM_23035	0.801616	0.000532834	0.0230494	gene-SHERM_01804	1.28859	0.000622549	0.0269303	gene-SHERM_04323	0.998955	3.01709e-05	0.00130514
gene-SHERM_11219	7.3406	0.000293483	0.0126673	gene-SHERM_26427	-1.30635	8.08417e-05	0.00348997	gene-SHERM_03403	1.0357	0.00019999	0.00863366	gene-SHERM_17301	-0.799468	0.00053635	0.0231479	gene-SHERM_13257	1.24216	0.000629618	0.0271808	gene-SHERM_05983	-1.37804	3.05148e-05	0.00131733
gene-SHERM_07417	-1.65639	0.000294475	0.0126673	gene-SHERM_08360	-1.39416	8.18683e-05	0.00352713	gene-SHERM_14489	-0.941962	0.000202717	0.00871838	gene-SHERM_07850	3.069	0.000537286	0.0231479	gene-SHERM_27714	2.07841	0.000636457	0.0274097	gene-SHERM_04339	1.84866	3.13229e-05	0.0013483
gene-SHERM_17433	1.78563	0.000294615	0.0126673	gene-SHERM_28153	2.07253	8.26045e-05	0.00355166	gene-SHERM_27037	4.71541	0.000202772	0.00871838	gene-SHERM_00330	-0.906949	0.000539979	0.0232169	gene-SHERM_23836	-1.90901	0.000637495	0.0274097	gene-SHERM_05428	2.11431	3.13589e-05	0.0013483
gene-SHERM_28196	0.997078	0.000295337	0.0126727	gene-SHERM_00958	-1.5817	8.37721e-05	0.0035946	gene-SHERM_24825	1.60363	0.000203642	0.00873353	gene-SHERM_18489	1.16151	0.000541821	0.0232314	gene-SHERM_14944	2.56744	0.000640396	0.0274789	gene-SHERM_25833	-0.815337	3.15658e-05	0.00134959
gene-SHERM_24770	-1.62752	0.000296333	0.0126899	gene-SHERM_22119	1.3264	8.48265e-05	0.00362753	gene-SHERM_24153	1.013	0.000203945	0.00873353	gene-SHERM_25078	0.914141	0.000542499	0.0232314	gene-SHERM_10315	-1.12986	0.000644257	0.027589	gene-SHERM_25293	1.95464	3.15899e-05	0.00134959
gene-SHERM_11420	1.41229	0.00029743	0.0127112	gene-SHERM_26492	1.13133	8.48804e-05	0.00362753	gene-SHERM_03470	2.51174	0.00020493	0.00875809	gene-SHERM_02298	-1.04323	0.000549562	0.0234866	gene-SHERM_19394	-0.913005	0.000646833	0.0276437	gene-SHERM_23659	1.98719	3.16247e-05	0.00134959
gene-SHERM_28185	-2.89506	0.000300839	0.0128312	gene-SHERM_09980	1.72813	8.56031e-05	0.00365108	gene-SHERM_28262	-2.10183	0.000205832	0.00877412	gene-SHERM_09623	0.838196	0.000553634	0.0236132	gene-SHERM_13718	-1.78893	0.000654476	0.0278629	gene-SHERM_28579	-1.2646	3.16424e-05	0.00134959
gene-SHERM_28842	-1.09637	0.000304939	0.0129614	gene-SHERM_21971	1.25412	8.77971e-05	0.00373514	gene-SHERM_06990	2.22985	0.000206139	0.00877412	gene-SHERM_09161	-1.23238	0.000560277	0.0238488	gene-SHERM_15096	7.41118	0.00065458	0.0278629	gene-SHERM_27446	0.879246	3.20825e-05	0.00136562
gene-SHERM_16135	0.868877	0.000305193	0.0129614	gene-SHERM_17367	-2.21673	8.79249e-05	0.00373514	gene-SHERM_07285	-1.36055	0.000206542	0.00877412	gene-SHERM_14909	2.46441	0.000562393	0.023891	gene-SHERM_03409	-1.18215	0.0006603	0.0280502	gene-SHERM_00809	-0.717775	3.27463e-05	0.00138895
gene-SHERM_06089	1.2849	0.00030572	0.0129614	gene-SHERM_26614	2.30018	8.83451e-05	0.00374552	gene-SHERM_27293	-1.75954	0.000209103	0.00886523	gene-SHERM_10416	3.3912	0.000566442	0.0239877	gene-SHERM_26985	2.02607	0.000673919	0.0285615	gene-SHERM_25786	5.70967	3.28182e-05	0.00138895
gene-SHERM_14374	2.72979	0.000306625	0.0129739	gene-SHERM_23608	1.61361	8.88169e-05	0.00375803	gene-SHERM_14226	-1.22287	0.000213854	0.00904862	gene-SHERM_00296	-1.47417	0.000566922	0.0239877	gene-SHERM_26986	2.03995	0.000675019	0.0285615	gene-SHERM_11777	-1.2997	3.28262e-05	0.00138895
gene-SHERM_05690	1.73038	0.00030897	0.0130472	gene-SHERM_29413	1.43279	8.90713e-05	0.00376031	gene-SHERM_26512	1.74564	0.000216311	0.00912117	gene-SHERM_22746	2.61778	0.000582563	0.0246006	gene-SHERM_27508	6.56056	0.00069482	0.029341	gene-SHERM_09161	-1.17242	3.37898e-05	0.00142688
gene-SHERM_28844	-1.43876	0.000310554	0.0130882	gene-SHERM_04490	7.83271	8.92241e-05	0.00376031	gene-SHERM_00263	-1.30082	0.000216426	0.00912117	gene-SHERM_02374	2.25236	0.000596576	0.0251018	gene-SHERM_06056	2.93693	0.000697556	0.0293982	gene-SHERM_23657	2.0955	3.53524e-05	0.00148739
gene-SHERM_20292	-1.89344	0.000315656	0.0132769	gene-SHERM_23849	4.41025	8.95152e-05	0.0037632	gene-SHERM_09769	0.879576	0.000217841	0.00916269	gene-SHERM_12100	-3.19936	0.000596791	0.0251018	gene-SHERM_15566	2.49594	0.000707274	0.0297488	gene-SHERM_24999	2.02614	3.53625e-05	0.00148739
gene-SHERM_05325	-1.06774	0.000317546	0.01333	gene-SHERM_12261	1.41268	8.96464e-05	0.0037632	gene-SHERM_16069	-1.38572	0.000219897	0.00923091	gene-SHERM_04270	-3.78771	0.000611574	0.0256728	gene-SHERM_18489	1.15331	0.000739592	0.0310468	gene-SHERM_20920	7.07402	3.62223e-05	0.00151994
gene-SHERM_14837	2.5779	0.000318948	0.0133625	gene-SHERM_06981	1.7133	9.00368e-05	0.00377215	gene-SHERM_08584	1.49993	0.000220943	0.00925657	gene-SHERM_21951	1.25545	0.000617668	0.0258461	gene-SHERM_06207	2.89007	0.000746229	0.031241	gene-SHERM_03174	1.61287	3.62792e-05	0.00151994
gene-SHERM_07418	1.43159	0.000323102	0.0134907	gene-SHERM_14404	0.877223	9.2004e-05	0.003847	gene-SHERM_06221	-2.12768	0.000222329	0.00929633	gene-SHERM_14422	0.716453	0.000618705	0.0258461	gene-SHERM_13494	7.48393	0.000747154	0.031241	gene-SHERM_22312	-1.63145	3.66309e-05	0.00153166
gene-SHERM_02500	1.27595	0.000323386	0.0134907	gene-SHERM_20933	-1.11892	9.33122e-05	0.00389405	gene-SHERM_04300	1.22484	0.000224033	0.00934921	gene-SHERM_06762	-1.29374	0.000619344	0.0258461	gene-SHERM_21553	1.78335	0.000749856	0.0312925	gene-SHERM_01130	-1.45942	3.68108e-05	0.00153616
gene-SHERM_13721	-0.890034	0.000323909	0.0134907	gene-SHERM_08127	-1.42706	9.59758e-05	0.00399537	gene-SHERM_15185	-1.1556	0.000233531	0.0097265	gene-SHERM_06125	-2.88555	0.000621551	0.0258874	gene-SHERM_29482	-0.715674	0.000761291	0.0317075	gene-SHERM_04218	1.2107	3.70061e-05	0.00154129
gene-SHERM_25756	-2.26376	0.000327715	0.0136226	gene-SHERM_27237	1.02908	9.61156e-05	0.00399537	gene-SHERM_24898	-2.23899	0.000235264	0.00977953	gene-SHERM_01550	-0.936255	0.000628416	0.0261222	gene-SHERM_24652	-1.40137	0.000764974	0.0317987	gene-SHERM_18258	-1.74516	3.79361e-05	0.00157694
gene-SHERM_28839	0.995942	0.000331314	0.0137453	gene-SHERM_27685	1.19329	9.84209e-05	0.00408322	gene-SHERM_20452	-1.6977	0.00024496	0.0101628	gene-SHERM_21338	0.698658	0.000631329	0.0261922	gene-SHERM_19748	-0.781766	0.000766587	0.0318037	gene-SHERM_25988	1.98934	3.81456e-05	0.00158256
gene-SHERM_13141	2.06424	0.000334452	0.0138283	gene-SHERM_26661	1.94199	9.94779e-05	0.00411905	gene-SHERM_20770	1.27877	0.000246674	0.0102139	gene-SHERM_24243	-1.07994	0.00063768	0.0264042	gene-SHERM_08153	2.92055	0.000774415	0.0320348	gene-SHERM_26986	1.9509	3.87805e-05	0.00160577
gene-SHERM_26390	1.91494	0.000334614	0.0138283	gene-SHERM_08284	-0.913773	0.000100718	0.00416227	gene-SHERM_04099	-1.04714	0.000249985	0.0103309	gene-SHERM_04107	0.636747	0.000642479	0.0265512	gene-SHERM_00974	0.691714	0.000776366	0.0320348	gene-SHERM_26514	-0.876396	3.88964e-05	0.00160744
gene-SHERM_11382	1.16131	0.000339312	0.0139953	gene-SHERM_17677	2.83344	0.000101577	0.00418966	gene-SHERM_00885	-1.9132	0.000256513	0.0105802	gene-SHERM_11587	-6.67269	0.000647979	0.0267266	gene-SHERM_06263	1.34094	0.000776674	0.0320348	gene-SHERM_14448	-1.92712	3.92221e-05	0.00161776
gene-SHERM_11749	-2.11337	0.000344282	0.0141728	gene-SHERM_01183	0.999282	0.000102143	0.00420487	gene-SHERM_03075	-1.08331	0.000257029	0.0105809	gene-SHERM_28215	1.88654	0.000651701	0.0267759	gene-SHERM_22061	1.62925	0.000778248	0.0320376	gene-SHERM_09193	-1.51959	3.95083e-05	0.00162641
gene-SHERM_10265	1.84607	0.000346712	0.0142453	gene-SHERM_21442	-0.907662	0.000103619	0.00425737	gene-SHERM_20088	1.0511	0.000258297	0.0106126	gene-SHERM_21601	0.771948	0.000652264	0.0267759	gene-SHERM_00774	0.891523	0.000785633	0.0322792	gene-SHERM_25743	1.33127	3.98553e-05	0.00163753
gene-SHERM_23169	2.23252	0.000350053	0.0143549	gene-SHERM_15148	-0.874375	0.000105844	0.00433941	gene-SHERM_23894	1.46686	0.000261601	0.0107277	gene-SHERM_22911	-0.870134	0.000652948	0.0267759	gene-SHERM_28957	-0.775866	0.000794854	0.0325395	gene-SHERM_20386	1.39411	4.01628e-05	0.00164699
gene-SHERM_20865	-1.59938	0.00035542	0.0145469	gene-SHERM_07826	0.898929	0.000106023	0.00433941	gene-SHERM_21304	-1.26748	0.000263387	0.0107801	gene-SHERM_27651	-3.41056	0.000657162	0.0268969	gene-SHERM_10496	-1.48035	0.000795583	0.0325395	gene-SHERM_15944	-1.6501	4.0602e-05	0.00166179
gene-SHERM_13044	-0.822791	0.000357809	0.0146166	gene-SHERM_17354	2.54854	0.000107096	0.0043749	gene-SHERM_06762	-1.38521	0.00026448	0.0108041	gene-SHERM_12236	-1.32943	0.000667535	0.027269	gene-SHERM_16662	-2.05104	0.00079667	0.0325395	gene-SHERM_21177	-2.63797	4.12115e-05	0.0016835
gene-SHERM_21997	-1.96514	0.000359179	0.0146445	gene-SHERM_04676	-1.49577	0.000108956	0.00444236	gene-SHERM_25114	-1.56205	0.000265679	0.0108323	gene-SHERM_01972	-1.30686	0.00067818	0.0276508	gene-SHERM_14966	1.73025	0.000798083	0.0325395	gene-SHERM_21592	1.00097	4.53517e-05	0.00184908
gene-SHERM_25208	1.6178	0.000363025	0.014773	gene-SHERM_01517	-0.957996	0.00011071	0.00450522	gene-SHERM_05956	0.935508	0.000266813	0.0108577	gene-SHERM_00566	-0.983058	0.000698586	0.0284283	gene-SHERM_18734	1.08182	0.000799681	0.0325423	gene-SHERM_13965	-0.704408	4.55856e-05	0.00185506
gene-SHERM_14522	1.523	0.000365077	0.0148281	gene-SHERM_25868	3.40041	0.000111543	0.00453046	gene-SHERM_04469	-0.952704	0.000268586	0.010909	gene-SHERM_10706	2.58475	0.000700875	0.028467	gene-SHERM_26937	0.920353	0.000803247	0.0325753	gene-SHERM_17740	0.982625	4.63264e-05	0.00188161
gene-SHERM_26535	7.8552	0.000370897	0.0150358	gene-SHERM_01859	2.57878	0.000112129	0.00454558	gene-SHERM_04304	0.75913	0.000271816	0.0110192	gene-SHERM_25229	-1.02691	0.000704147	0.0284981	gene-SHERM_05424	-2.10322	0.000803554	0.0325753	gene-SHERM_23852	0.960936	4.65362e-05	0.00188653
gene-SHERM_02280	2.39734	0.000373747	0.0151225	gene-SHERM_03847	-1.42506	0.000114481	0.00463212	gene-SHERM_22192	-2.06696	0.000277737	0.0112378	gene-SHERM_05449	-0.846351	0.000705434	0.0284981	gene-SHERM_16231	-1.76685	0.000807307	0.0326653	gene-SHERM_00262	-1.37044	4.68155e-05	0.00189272
gene-SHERM_04207	4.22507	0.000376661	0.0152115	gene-SHERM_15553	-1.16519	0.000114999	0.00464425	gene-SHERM_17622	-1.42844	0.000278721	0.0112488	gene-SHERM_19010	-1.00321	0.000705657	0.0284981	gene-SHERM_25065	2.69176	0.000813548	0.0328553	gene-SHERM_26605	-1.65047	4.68666e-05	0.00189272
gene-SHERM_06516	-2.8898	0.000384902	0.0155149	gene-SHERM_15498	1.22457	0.000115873	0.00467069	gene-SHERM_20551	-0.878698	0.000279067	0.0112488	gene-SHERM_02407	1.89355	0.00072895	0.0293035	gene-SHERM_05449	-0.83548	0.000817702	0.0329605	gene-SHERM_26746	1.98897	4.72805e-05	0.00190582
gene-SHERM_21600	1.03261	0.000388715	0.015639	gene-SHERM_28957	-0.902192	0.000116974	0.00470542	gene-SHERM_00606	-1.1337	0.000283855	0.0114202	gene-SHERM_23719	2.05099	0.000729432	0.0293035	gene-SHERM_25290	-0.809934	0.000827158	0.0332288	gene-SHERM_17391	-1.28154	4.76707e-05	0.00191791
gene-SHERM_04373	1.39192	0.000394945	0.0158596	gene-SHERM_22224	-0.883461	0.000117177	0.00470542	gene-SHERM_26065	1.48819	0.000285457	0.011463	gene-SHERM_16273	-1.06689	0.00072973	0.0293035	gene-SHERM_04863	2.77177	0.000828528	0.0332288	gene-SHERM_26966	2.06942	4.87753e-05	0.00195865
gene-SHERM_27142	1.02044	0.00039745	0.0159302	gene-SHERM_15875	-1.00263	0.000117453	0.00470761	gene-SHERM_27788	0.901062	0.000289154	0.0115896	gene-SHERM_13381	-0.984843	0.000741809	0.0297324	gene-SHERM_03179	2.17914	0.00082904	0.0332288	gene-SHERM_23666	1.83861	4.98547e-05	0.00199822
gene-SHERM_01450	1.01914	0.000399491	0.0159819	gene-SHERM_15263	2.26716	0.000119612	0.00478517	gene-SHERM_13241	2.37092	0.000289814	0.0115942	gene-SHERM_06272	4.67118	0.000744302	0.0297763	gene-SHERM_05984	-6.53304	0.000836281	0.0334559	gene-SHERM_24067	2.25874	5.27106e-05	0.00210872
gene-SHERM_15748	-1.14607	0.000402274	0.016063	gene-SHERM_26378	2.69736	0.000120041	0.00479331	gene-SHERM_25159	-2.26665	0.000291954	0.0116465	gene-SHERM_23474	-0.984288	0.000748927	0.0298623	gene-SHERM_12438	0.616753	0.000842318	0.0336342	gene-SHERM_22061	1.60031	5.30041e-05	0.00211649
gene-SHERM_29438	1.92239	0.000404998	0.0161415	gene-SHERM_11698	-0.949379	0.000121729	0.00485159	gene-SHERM_07760	0.762269	0.000292216	0.0116465	gene-SHERM_00792	-4.4477	0.000749258	0.0298623	gene-SHERM_20301	1.82694	0.000847951	0.0337958	gene-SHERM_06246	1.01458	5.40613e-05	0.00215465
gene-SHERM_17334	2.25783	0.000407078	0.0161941	gene-SHERM_19924	-0.849869	0.000122262	0.00486374	gene-SHERM_19602	-1.16556	0.000295516	0.011756	gene-SHERM_16590	1.56077	0.000754196	0.0300029	gene-SHERM_26050	1.84446	0.000867239	0.0344999	gene-SHERM_02374	2.24805	5.44412e-05	0.00216574
gene-SHERM_29333	-1.27613	0.000411922	0.0163562	gene-SHERM_22911	-0.992694	0.000122515	0.00486471	gene-SHERM_17359	-2.4512	0.000297873	0.0118277	gene-SHERM_05326	1.32231	0.000761492	0.0302057	gene-SHERM_16358	-1.16403	0.000873362	0.0346787	gene-SHERM_02396	-1.26533	5.45778e-05	0.00216712
gene-SHERM_02095	0.693282	0.000414805	0.01644	gene-SHERM_22814	-1.15794	0.000124561	0.00493674	gene-SHERM_08141	-1.03318	0.000298604	0.0118346	gene-SHERM_04224	-1.37013	0.000762133	0.0302057	gene-SHERM_19348	6.61251	0.0008804	0.034893	gene-SHERM_07084	1.22158	5.47764e-05	0.00217096
gene-SHERM_01950	-1.60163	0.000416705	0.0164846	gene-SHERM_14313	2.35025	0.000128229	0.00507016	gene-SHERM_07240	2.23565	0.000300419	0.0118844	gene-SHERM_05250	-0.786784	0.00078058	0.0308794	gene-SHERM_04881	-1.00882	0.000885352	0.0350241	gene-SHERM_05887	-1.53502	5.4969e-05	0.00217455
gene-SHERM_14182	-1.36583	0.000418617	0.0165295	gene-SHERM_26809	0.950049	0.000128404	0.00507016	gene-SHERM_26083	1.00777	0.00030625	0.0120926	gene-SHERM_21217	-1.52064	0.000782943	0.0309154	gene-SHERM_09356	-0.85851	0.000903218	0.0356646	gene-SHERM_17089	-0.79098	5.53483e-05	0.00218549
gene-SHERM_03187	-1.40535	0.000420343	0.016567	gene-SHERM_08271	2.77978	0.000130377	0.00513238	gene-SHERM_21442	-0.834261	0.00030753	0.0121207	gene-SHERM_20956	3.39042	0.00078637	0.0309932	gene-SHERM_26510	1.24783	0.000907266	0.0357581	gene-SHERM_25077	0.746052	5.54816e-05	0.0021867
gene-SHERM_23999	-0.818134	0.000421251	0.0165721	gene-SHERM_11292	1.11288	0.000130515	0.00513238	gene-SHERM_24123	-1.01502	0.000308932	0.0121534	gene-SHERM_00245	-1.08875	0.000790087	0.0310821	gene-SHERM_13952	2.51804	0.000910979	0.0358142	gene-SHERM_02690	2.21452	5.56989e-05	0.00218842
gene-SHERM_28122	-4.25473	0.000426643	0.0167532	gene-SHERM_12260	0.968803	0.000130703	0.00513238	gene-SHERM_17203	1.147	0.000313154	0.0122968	gene-SHERM_07343	-1.46197	0.000797887	0.0312877	gene-SHERM_10416	3.52536	0.000912057	0.0358142	gene-SHERM_04094	1.38594	5.57311e-05	0.00218842
gene-SHERM_08177	1.3267	0.000429286	0.016826	gene-SHERM_27421	-1.17234	0.00013255	0.00519533	gene-SHERM_10976	2.74754	0.000317114	0.0124293	gene-SHERM_10679	0.985641	0.000798252	0.0312877	gene-SHERM_10949	-0.670441	0.000917983	0.0359805	gene-SHERM_29285	1.54739	5.64889e-05	0.00221409
gene-SHERM_29153	4.36059	0.000430367	0.0168373	gene-SHERM_11662	-2.03276	0.00013472	0.00527066	gene-SHERM_09156	1.34784	0.000319161	0.0124813	gene-SHERM_17383	1.65884	0.000801641	0.0313627	gene-SHERM_25771	-1.5276	0.000925381	0.0362038	gene-SHERM_20933	-0.896014	5.66742e-05	0.00221727
gene-SHERM_21390	1.20778	0.000431544	0.0168524	gene-SHERM_16811	-1.29416	0.000135497	0.00529135	gene-SHERM_09584	0.776568	0.000319613	0.0124813	gene-SHERM_10218	-2.61863	0.000805705	0.0314639	gene-SHERM_12964	1.0816	0.000928584	0.0362625	gene-SHERM_11595	1.06742	5.71414e-05	0.00223145
gene-SHERM_00659	1.16768	0.000433426	0.0168949	gene-SHERM_21031	-2.09462	0.000136417	0.00530873	gene-SHERM_16243	-1.40298	0.000324761	0.0126591	gene-SHERM_07099	1.71288	0.000807575	0.0314791	gene-SHERM_05132	-0.716992	0.000936988	0.0365236	gene-SHERM_05893	-1.13188	5.80542e-05	0.00226295
gene-SHERM_29246	1.77308	0.000435766	0.0169028	gene-SHERM_11279	0.905895	0.000136441	0.00530873	gene-SHERM_08090	-0.868269	0.000326264	0.0126945	gene-SHERM_08246	2.95864	0.000814528	0.0316921	gene-SHERM_13331	4.88915	0.000938908	0.0365316	gene-SHERM_03331	2.36319	5.92633e-05	0.00230428
gene-SHERM_28214	1.40914	0.000435792	0.0169028	gene-SHERM_01840	-0.771693	0.00013697	0.00531187	gene-SHERM_03096	1.38433	0.000329805	0.0128088	gene-SHERM_15185	-1.02876	0.00082159	0.0319086	gene-SHERM_20655	1.83761	0.000967263	0.0374448	gene-SHERM_25406	-1.04591	5.93313e-05	0.00230428
gene-SHERM_03168	1.2669	0.00043601	0.0169028	gene-SHERM_14601	1.16219	0.000137479	0.00531187	gene-SHERM_07114	3.52407	0.000332632	0.0128951	gene-SHERM_11127	0.975853	0.000825655	0.032008	gene-SHERM_26305	-6.85879	0.000967516	0.0374448	gene-SHERM_13566	1.14181	6.10807e-05	0.00236791
gene-SHERM_24696	-1.82469	0.000437321	0.0169227	gene-SHERM_20025	-1.65773	0.000137513	0.00531187	gene-SHERM_18503	2.86725	0.000335674	0.0129894	gene-SHERM_21935	4.95001	0.000830315	0.0321268	gene-SHERM_02659	1.22678	0.000967656	0.0374448	gene-SHERM_26985	1.87504	6.18766e-05	0.0023944
gene-SHERM_25337	1.34329	0.000440028	0.0169966	gene-SHERM_00035	-1.67157	0.00013752	0.00531187	gene-SHERM_26372	4.92489	0.000336968	0.0130158	gene-SHERM_18763	1.90686	0.000831738	0.0321268	gene-SHERM_02415	1.32501	0.000969755	0.0374579	gene-SHERM_10374	-1.28711	6.28242e-05	0.00242666
gene-SHERM_25749	0.765934	0.000442129	0.0170468	gene-SHERM_08040	-1.33559	0.000139115	0.00535519	gene-SHERM_03433	1.49858	0.000338882	0.013066	gene-SHERM_00262	-1.40263	0.000836706	0.0322602	gene-SHERM_16531	-4.52224	0.000997617	0.0384643	gene-SHERM_13768	1.00404	6.33019e-05	0.00244068
gene-SHERM_11418	0.762002	0.000453243	0.0174437	gene-SHERM_14561	3.12529	0.000139145	0.00535519	gene-SHERM_03149	-1.0705	0.000349755	0.0134608	gene-SHERM_14977	2.96981	0.000838978	0.0322893	gene-SHERM_08143	-1.2706	0.00101804	0.0391806	gene-SHERM_05921	-2.64475	6.39391e-05	0.00245869
gene-SHERM_03230	-1.41483	0.000456719	0.0175458	gene-SHERM_21916	-1.00865	0.000141829	0.00544863	gene-SHERM_04694	0.937374	0.000351597	0.0135073	gene-SHERM_27352	1.12149	0.000845938	0.0324984	gene-SHERM_27091	-1.96101	0.0010207	0.0392122	gene-SHERM_29123	2.12951	6.40001e-05	0.00245869
gene-SHERM_13274	-2.85358	0.000469181	0.017992	gene-SHERM_24878	2.29652	0.000146873	0.00563225	gene-SHERM_03168	1.25825	0.000354961	0.013612	gene-SHERM_20027	2.69577	0.00085798	0.0329016	gene-SHERM_05071	-1.2375	0.0010237	0.0392156	gene-SHERM_00631	0.744941	6.50625e-05	0.002495
gene-SHERM_20719	-1.82416	0.000470863	0.0180241	gene-SHERM_28341	-1.53343	0.000148592	0.00568791	gene-SHERM_11522	7.1157	0.000356942	0.0136633	gene-SHERM_12949	2.57084	0.000861088	0.0329614	gene-SHERM_09193	-1.55337	0.00102447	0.0392156	gene-SHERM_01692	2.98135	6.54456e-05	0.00250518
gene-SHERM_19105	-0.980445	0.000474634	0.0181358	gene-SHERM_19167	-0.948941	0.000152972	0.00584506	gene-SHERM_13484	-1.24992	0.000361045	0.0137955	gene-SHERM_08271	2.51093	0.000870111	0.033247	gene-SHERM_14690	-1.24037	0.00102766	0.039267	gene-SHERM_12392	5.81807	6.73648e-05	0.00257401
gene-SHERM_15306	-0.987682	0.000475808	0.0181481	gene-SHERM_22024	1.68447	0.000153345	0.00584883	gene-SHERM_21935	5.55255	0.000371492	0.0141693	gene-SHERM_29109	6.4636	0.00088554	0.0337759	gene-SHERM_13510	1.04271	0.00103116	0.03933	gene-SHERM_08252	-0.750945	6.78367e-05	0.0025874
gene-SHERM_28438	0.861096	0.000480989	0.0183128	gene-SHERM_15930	4.03998	0.000153724	0.0058528	gene-SHERM_27416	-1.25076	0.000373544	0.0142221	gene-SHERM_04022	0.82486	0.000889981	0.0338846	gene-SHERM_06614	1.05798	0.00103361	0.0393531	gene-SHERM_28276	-1.69605	6.85177e-05	0.0026087
gene-SHERM_21338	0.715073	0.000486323	0.0184788	gene-SHERM_03295	-1.1465	0.000154744	0.00587935	gene-SHERM_18725	1.31882	0.000375231	0.0142608	gene-SHERM_00858	0.881063	0.000901784	0.0342726	gene-SHERM_23857	1.81043	0.00104063	0.0394737	gene-SHERM_05434	-1.81321	6.89894e-05	0.00261864
gene-SHERM_24878	2.10513	0.000487085	0.0184788	gene-SHERM_22084	-2.5522	0.000154974	0.00587935	gene-SHERM_05415	-0.746268	0.000375948	0.0142626	gene-SHERM_22317	1.79762	0.000907898	0.0344435	gene-SHERM_05818	-1.12072	0.00104167	0.0394737	gene-SHERM_12973	-0.879303	6.90967e-05	0.00261864
gene-SHERM_16061	-1.10592	0.0004894	0.0185336	gene-SHERM_24732	-2.2733	0.000155285	0.00588065	gene-SHERM_03191	-1.59032	0.000377329	0.0142895	gene-SHERM_26395	0.91252	0.000916073	0.0346918	gene-SHERM_00989	-1.76784	0.0010433	0.0394737	gene-SHERM_26587	0.848622	6.91556e-05	0.00261864
gene-SHERM_27541	0.805355	0.00049143	0.0185775	gene-SHERM_06089	1.29928	0.000161253	0.00609583	gene-SHERM_09684	-1.31019	0.000380705	0.0143917	gene-SHERM_14774	-1.01544	0.000921617	0.0348397	gene-SHERM_00584	-1.94571	0.0010442	0.0394737	gene-SHERM_28957	-0.725688	6.92711e-05	0.00261864
gene-SHERM_08208	-1.21504	0.000492441	0.0185827	gene-SHERM_23802	-1.57441	0.000163335	0.00616172	gene-SHERM_20775	1.48973	0.000384158	0.0144965	gene-SHERM_15233	0.769265	0.000930687	0.0351202	gene-SHERM_08271	2.59769	0.00105649	0.0398674	gene-SHERM_08368	-2.64663	7.00563e-05	0.00264363
gene-SHERM_17401	-0.811621	0.000495452	0.0186104	gene-SHERM_28141	-1.02141	0.000163575	0.00616172	gene-SHERM_17305	0.97014	0.000385507	0.0145217	gene-SHERM_01777	-1.66551	0.000935363	0.0352342	gene-SHERM_20371	-2.59422	0.00106389	0.0400031	gene-SHERM_28564	1.37473	7.1567e-05	0.00269586
gene-SHERM_17305	0.966543	0.000495491	0.0186104	gene-SHERM_12909	0.774958	0.000164351	0.00618002	gene-SHERM_04647	-1.20162	0.000393567	0.0147893	gene-SHERM_02173	4.70988	0.000950572	0.0357329	gene-SHERM_00714	6.17878	0.00106518	0.0400031	gene-SHERM_08697	1.34161	7.20287e-05	0.00270846
gene-SHERM_04164	2.08722	0.000495799	0.0186104	gene-SHERM_26511	2.13212	0.000165287	0.00620422	gene-SHERM_29041	1.45574	0.000394001	0.0147893	gene-SHERM_18826	3.49531	0.00095196	0.0357329	gene-SHERM_09352	-1.31884	0.00106572	0.0400031	gene-SHERM_08522	-0.75773	7.22824e-05	0.0027132
gene-SHERM_13445	-1.01281	0.00049858	0.0186818	gene-SHERM_13427	-1.23768	0.000166856	0.00625209	gene-SHERM_26661	1.73304	0.000401255	0.0150182	gene-SHERM_22208	0.642649	0.000981363	0.0367717	gene-SHERM_01687	0.890605	0.00110091	0.0412513	gene-SHERM_20100	-0.74031	7.39102e-05	0.00276942
gene-SHERM_00464	2.33191	0.000500023	0.018703	gene-SHERM_01984	-0.958302	0.000167574	0.00626798	gene-SHERM_08687	2.37534	0.000401511	0.0150182	gene-SHERM_14522	1.35875	0.000983809	0.0367986	gene-SHERM_18380	6.28829	0.00110442	0.0412544	gene-SHERM_21764	0.832028	7.59433e-05	0.00283315
gene-SHERM_18337	-2.88908	0.000503725	0.0188084	gene-SHERM_08246	3.36216	0.000177747	0.00663682	gene-SHERM_01380	-1.19393	0.00040494	0.0151199	gene-SHERM_16243	-1.276	0.000988727	0.0369177	gene-SHERM_14731	-2.24526	0.00110575	0.0412544	gene-SHERM_16418	-2.16833	7.59548e-05	0.00283315
gene-SHERM_24990	-1.06336	0.000515024	0.0191966	gene-SHERM_26966	2.37859	0.000180157	0.00671505	gene-SHERM_19155	-0.932544	0.000409072	0.015232	gene-SHERM_12140	-0.77008	0.000997299	0.0371725	gene-SHERM_28665	-2.3055	0.00110681	0.0412544	gene-SHERM_17828	1.25806	7.60103e-05	0.00283315
gene-SHERM_06827	-0.844562	0.00051743	0.0192526	gene-SHERM_11133	-1.11178	0.000180497	0.00671595	gene-SHERM_26705	-1.18444	0.00040981	0.015232	gene-SHERM_23579	-0.81727	0.00100316	0.0373257	gene-SHERM_02076	-0.952452	0.00110969	0.0412893	gene-SHERM_07053	-3.71541	7.83597e-05	0.00291561
gene-SHERM_25365	2.1529	0.000521345	0.0193644	gene-SHERM_15102	0.959618	0.000181019	0.00672361	gene-SHERM_11686	1.08871	0.000410089	0.015232	gene-SHERM_04617	1.33542	0.00100687	0.0373984	gene-SHERM_21148	-2.19816	0.00112242	0.0416903	gene-SHERM_19367	1.79057	7.87272e-05	0.00292417
gene-SHERM_21926	2.10144	0.000523426	0.0194078	gene-SHERM_14904	-1.13366	0.000183666	0.00681006	gene-SHERM_06956	-1.04935	0.000411686	0.0152646	gene-SHERM_05588	-0.792086	0.001013	0.0374965	gene-SHERM_05434	-1.87251	0.00112577	0.0417418	gene-SHERM_15608	-1.30162	8.03162e-05	0.00297799
gene-SHERM_12240	-0.797733	0.000527027	0.0195073	gene-SHERM_03409	-1.3056	0.00018585	0.00687903	gene-SHERM_17618	-1.21601	0.000415717	0.015363	gene-SHERM_06181	-2.62692	0.00101348	0.0374965	gene-SHERM_17367	-1.48525	0.00114056	0.0421607	gene-SHERM_12697	-2.10238	8.0834e-05	0.00299198
gene-SHERM_26936	-3.32978	0.000532933	0.0196917	gene-SHERM_17986	-1.04062	0.000187389	0.00692397	gene-SHERM_15000	-1.38647	0.000415783	0.015363	gene-SHERM_20349	1.46582	0.0010148	0.0374965	gene-SHERM_03672	0.915626	0.00114103	0.0421607	gene-SHERM_17762	2.97647	8.11853e-05	0.00299977
gene-SHERM_01108	-1.1789	0.000535472	0.0197512	gene-SHERM_19033	-1.46127	0.000191798	0.0070746	gene-SHERM_16450	-1.7458	0.000428747	0.0158146	gene-SHERM_25766	1.07853	0.00101925	0.0375958	gene-SHERM_13681	-1.78788	0.00114862	0.0423677	gene-SHERM_21456	0.876845	8.48752e-05	0.00313068
gene-SHERM_27814	1.95238	0.000539956	0.0198732	gene-SHERM_21399	1.26959	0.000193392	0.00712105	gene-SHERM_08156	0.737033	0.000430137	0.0158384	gene-SHERM_06170	-1.32973	0.0010307	0.037909	gene-SHERM_11467	0.768606	0.00116651	0.0429531	gene-SHERM_15467	1.27458	8.52097e-05	0.00313571
gene-SHERM_18307	-1.56031	0.000540646	0.0198732	gene-SHERM_02274	1.42935	0.000195119	0.00717222	gene-SHERM_00958	-1.39475	0.000437591	0.0160851	gene-SHERM_06859	-3.74553	0.00103162	0.037909	gene-SHERM_16591	1.1551	0.00116937	0.0429838	gene-SHERM_14751	-1.1478	8.53063e-05	0.00313571
gene-SHERM_05608	1.96909	0.000543806	0.0199549	gene-SHERM_13364	-1.18587	0.000197413	0.00724402	gene-SHERM_09981	-1.68257	0.000439329	0.0161211	gene-SHERM_16184	-1.63872	0.00103447	0.037909	gene-SHERM_06304	1.72725	0.00117418	0.0430863	gene-SHERM_16231	-1.60829	8.5814e-05	0.00314893
gene-SHERM_04284	0.938701	0.000555927	0.0203525	gene-SHERM_13153	1.53093	0.000198259	0.00726256	gene-SHERM_24761	-7.20442	0.000440508	0.0161366	gene-SHERM_02779	1.61283	0.00103487	0.037909	gene-SHERM_26906	0.732243	0.00117684	0.0431096	gene-SHERM_24087	-1.27139	8.84386e-05	0.00323965
gene-SHERM_13295	0.748914	0.000556555	0.0203525	gene-SHERM_11764	1.21621	0.000198987	0.00727021	gene-SHERM_20978	1.55068	0.000444339	0.0162157	gene-SHERM_08169	1.31473	0.00104629	0.0382613	gene-SHERM_27443	1.74587	0.00118464	0.0433064	gene-SHERM_08284	-0.708273	8.976e-05	0.00328241
gene-SHERM_25871	0.95341	0.000564245	0.0205983	gene-SHERM_06721	-1.00361	0.000199151	0.00727021	gene-SHERM_16137	0.934082	0.000444689	0.0162157	gene-SHERM_04006	1.11701	0.00105693	0.0385754	gene-SHERM_21951	1.18734	0.00118628	0.0433064	gene-SHERM_21588	4.40675	9.06981e-05	0.00331103
gene-SHERM_01177	1.4011	0.000569688	0.0207614	gene-SHERM_26321	1.17767	0.000205197	0.00747808	gene-SHERM_04225	-2.15991	0.000444955	0.0162157	gene-SHERM_27325	0.725169	0.0010585	0.0385754	gene-SHERM_06946	-2.9269	0.00119198	0.0434398	gene-SHERM_02207	3.42815	9.14862e-05	0.00333408
gene-SHERM_25393	1.00838	0.000572165	0.020816	gene-SHERM_00330	-0.980709	0.000205832	0.00748488	gene-SHERM_26996	-1.03486	0.000447276	0.0162724	gene-SHERM_12273	0.922677	0.00106859	0.0388768	gene-SHERM_20556	-0.667001	0.00120327	0.0437764	gene-SHERM_02090	-0.91817	9.18105e-05	0.00334018
gene-SHERM_20350	1.79638	0.000575189	0.020869	gene-SHERM_12369	1.93408	0.000206087	0.00748488	gene-SHERM_16135	0.827979	0.000453669	0.0164769	gene-SHERM_15180	-1.17588	0.00107641	0.0390943	gene-SHERM_12268	0.970755	0.00121961	0.044295	gene-SHERM_00488	0.814418	9.30267e-05	0.00337865
gene-SHERM_05821	2.67217	0.000575581	0.020869	gene-SHERM_12182	0.865496	0.000206899	0.00750157	gene-SHERM_01351	-1.07252	0.000458002	0.0166059	gene-SHERM_14910	2.1259	0.00108235	0.0392429	gene-SHERM_05922	-3.00959	0.00122218	0.044313	gene-SHERM_26904	2.85891	9.36062e-05	0.0033939
gene-SHERM_25210	1.36298	0.000584866	0.0211696	gene-SHERM_21924	1.21176	0.000208132	0.00753345	gene-SHERM_26462	1.00364	0.000463532	0.0167681	gene-SHERM_18734	1.04303	0.00108934	0.0394292	gene-SHERM_12956	1.42171	0.00123005	0.0445223	gene-SHERM_22139	-0.951212	9.67386e-05	0.00349963
gene-SHERM_21847	1.2037	0.000587746	0.0212377	gene-SHERM_03526	-1.69499	0.000213076	0.00769932	gene-SHERM_19086	1.74832	0.000464486	0.0167681	gene-SHERM_06795	-2.36017	0.00109123	0.0394305	gene-SHERM_01368	-1.04936	0.00123365	0.044534	gene-SHERM_06954	2.7966	9.68512e-05	0.00349963
gene-SHERM_12746	-1.24102	0.000591179	0.0213255	gene-SHERM_10942	-0.719503	0.000217351	0.00784049	gene-SHERM_14436	-1.40526	0.000465036	0.0167681	gene-SHERM_04808	-0.682081	0.00109851	0.0395837	gene-SHERM_08723	-1.18841	0.00123456	0.044534	gene-SHERM_25871	-0.844471	9.73251e-05	0.00350182
gene-SHERM_06100	-1.41159	0.000592847	0.0213371	gene-SHERM_08161	-0.969995	0.000221728	0.00797518	gene-SHERM_02064	1.89902	0.000465628	0.0167681	gene-SHERM_13025	6.50657	0.00109918	0.0395837	gene-SHERM_14910	2.13773	0.00123861	0.0446046	gene-SHERM_15446	-1.14435	9.74454e-05	0.00350182
gene-SHERM_29014	2.88116	0.000593505	0.0213371	gene-SHERM_08353	-1.25761	0.000221835	0.00797518	gene-SHERM_13593	1.11083	0.000466493	0.0167709	gene-SHERM_01398	-0.971267	0.00112538	0.0404586	gene-SHERM_24785	-1.17303	0.00125365	0.0450698	gene-SHERM_03465	-6.64775	9.75649e-05	0.00350182
gene-SHERM_00225	-1.68227	0.000595541	0.0213546	gene-SHERM_02207	6.43284	0.000223681	0.00802798	gene-SHERM_00678	-1.85498	0.000479975	0.0172265	gene-SHERM_13484	-1.12598	0.00114704	0.0411677	gene-SHERM_18513	2.29815	0.00125846	0.0451257	gene-SHERM_24279	-2.64041	9.7606e-05	0.00350182
gene-SHERM_17082	-1.99622	0.000595999	0.0213546	gene-SHERM_02492	0.961406	0.000227694	0.00815828	gene-SHERM_26809	0.857948	0.000484043	0.0173432	gene-SHERM_28957	-0.747903	0.00115371	0.0413373	gene-SHERM_26232	-1.44844	0.00125944	0.0451257	gene-SHERM_08101	2.50666	9.78088e-05	0.00350182
gene-SHERM_05837	0.926019	0.000611329	0.0218671	gene-SHERM_29124	6.27913	0.000228679	0.0081798	gene-SHERM_02180	-1.47547	0.000497806	0.0178064	gene-SHERM_03686	-2.58187	0.00115882	0.0414508	gene-SHERM_13152	1.35424	0.00126796	0.0453546	gene-SHERM_23970	-1.39004	9.78988e-05	0.00350182
gene-SHERM_00313	0.824245	0.000615859	0.0219922	gene-SHERM_22826	0.890537	0.000229918	0.0082103	gene-SHERM_23554	0.754025	0.000501014	0.0178911	gene-SHERM_16833	5.47567	0.00116182	0.0414883	gene-SHERM_08149	1.54113	0.00130891	0.0467409	gene-SHERM_02382	5.81464	9.86696e-05	0.00352346
gene-SHERM_20770	1.17014	0.000622337	0.0221863	gene-SHERM_17405	1.20313	0.00023248	0.00827402	gene-SHERM_27770	1.17746	0.00050381	0.0179608	gene-SHERM_17652	-0.783786	0.00118208	0.042141	gene-SHERM_08610	-1.97652	0.00134473	0.0479394	gene-SHERM_01637	-0.697633	9.9259e-05	0.00353857
gene-SHERM_00634	1.2378	0.00062673	0.0223055	gene-SHERM_22511	2.85342	0.000232942	0.00827402	gene-SHERM_14567	1.29909	0.000505873	0.0180042	gene-SHERM_22948	1.86048	0.00119056	0.0423724	gene-SHERM_24126	1.52298	0.00134762	0.0479621	gene-SHERM_16591	1.13041	9.94412e-05	0.00353914
gene-SHERM_18178	1.91936	0.000630204	0.0223917	gene-SHERM_03263	-1.11779	0.00023297	0.00827402	gene-SHERM_11659	-1.81671	0.000511367	0.0181693	gene-SHERM_09672	0.944831	0.00119663	0.0425172	gene-SHERM_06171	1.7779	0.0013545	0.0481266	gene-SHERM_18582	0.97121	9.99631e-05	0.00355178
gene-SHERM_19997	3.71367	0.000635732	0.0225274	gene-SHERM_11544	-1.52888	0.000233257	0.00827402	gene-SHERM_09542	-1.75953	0.000519218	0.0184175	gene-SHERM_09181	1.08112	0.00121131	0.0429065	gene-SHERM_11628	1.10959	0.0013588	0.0481988	gene-SHERM_23141	-0.902833	0.000100226	0.00355519
gene-SHERM_11628	-1.24704	0.000636139	0.0225274	gene-SHERM_16927	-0.872032	0.000233669	0.00827485	gene-SHERM_05810	-0.915868	0.000521165	0.0184464	gene-SHERM_04775	-4.92782	0.00121162	0.0429065	gene-SHERM_22915	-1.25707	0.00137279	0.0485523	gene-SHERM_16145	0.785714	0.000102041	0.00361353
gene-SHERM_21357	1.34178	0.000637699	0.0225451	gene-SHERM_01934	-3.19462	0.000234706	0.00829775	gene-SHERM_27022	1.09893	0.000521767	0.0184464	gene-SHERM_13902	-4.19427	0.00123228	0.0435067	gene-SHERM_25812	1.00417	0.00137332	0.0485523	gene-SHERM_11562	-3.65435	0.000104264	0.00368615
gene-SHERM_17454	-2.69625	0.000643396	0.0227088	gene-SHERM_26348	1.54166	0.000235568	0.00831443	gene-SHERM_14319	1.23755	0.000528918	0.0186683	gene-SHERM_04073	0.893781	0.00123265	0.0435067	gene-SHERM_10242	-0.70825	0.00137908	0.0486748	gene-SHERM_08114	1.28106	0.000104986	0.00370549
gene-SHERM_26395	0.940784	0.000644689	0.0227167	gene-SHERM_07240	2.23791	0.000240386	0.00845989	gene-SHERM_28878	1.34425	0.000537038	0.0189235	gene-SHERM_14067	1.47522	0.0012387	0.0436477	gene-SHERM_21392	-3.86408	0.00139101	0.0489405	gene-SHERM_26838	-1.54786	0.00010569	0.00372103
gene-SHERM_02289	1.3926	0.00064902	0.0228316	gene-SHERM_08916	0.9419	0.000240484	0.00845989	gene-SHERM_17662	-0.836921	0.000545178	0.0191786	gene-SHERM_25337	1.27299	0.00124199	0.0436914	gene-SHERM_13363	-5.29387	0.0013912	0.0489405	gene-SHERM_03265	0.763911	0.000105776	0.00372103
gene-SHERM_05773	1.5588	0.000651506	0.0228812	gene-SHERM_23354	1.80253	0.000241788	0.0084917	gene-SHERM_18901	2.38222	0.000552341	0.0193985	gene-SHERM_26083	0.890505	0.00125101	0.043936					gene-SHERM_15219	1.12578	0.00010622	0.0037305
gene-SHERM_09640	1.36453	0.00065286	0.022891	gene-SHERM_02383	-1.06006	0.000247752	0.00868684	gene-SHERM_11660	1.92046	0.00055698	0.0195292	gene-SHERM_05170	2.29624	0.00125593	0.0440361					gene-SHERM_13139	1.5298	0.000108177	0.00379087
gene-SHERM_22906	-2.7939	0.000658544	0.0230249	gene-SHERM_25254	3.52803	0.000253119	0.00886042	gene-SHERM_06614	1.0979	0.000570541	0.0199717	gene-SHERM_11855	-1.36281	0.00125817	0.0440421					gene-SHERM_03348	1.88581	0.000108295	0.00379087
gene-SHERM_29413	1.22777	0.000658844	0.0230249	gene-SHERM_01477	-1.39299	0.000257494	0.00899876	gene-SHERM_04991	-4.56922	0.000580434	0.0202847	gene-SHERM_27199	-1.8245	0.00126603	0.0442446					gene-SHERM_15970	-1.61148	0.000109057	0.00381125
gene-SHERM_13484	-1.19016	0.000663807	0.0231603	gene-SHERM_08078	-0.832076	0.000259781	0.00906381	gene-SHERM_13873	0.795634	0.000583531	0.0203595	gene-SHERM_15284	1.78161	0.00127999	0.0446037					gene-SHERM_00500	0.87289	0.000109686	0.00382697
gene-SHERM_12060	-1.93133	0.000674587	0.0234979	gene-SHERM_23022	1.48749	0.000261757	0.00911779	gene-SHERM_05653	-1.22793	0.000597103	0.0207989	gene-SHERM_05219	0.862265	0.00128181	0.0446037					gene-SHERM_14424	0.708413	0.000112051	0.0039031
gene-SHERM_17677	2.4623	0.000677511	0.0235612	gene-SHERM_17581	-1.13543	0.00026236	0.00912388	gene-SHERM_14691	-2.88876	0.000599893	0.020862	gene-SHERM_11039	-0.792455	0.0012826	0.0446037					gene-SHERM_25385	2.79599	0.000114659	0.00398738
gene-SHERM_01183	0.860144	0.000681515	0.0236569	gene-SHERM_25756	-2.21998	0.000263655	0.00915105	gene-SHERM_18806	-1.24122	0.000603198	0.0209427	gene-SHERM_21478	2.25883	0.00129035	0.04474					gene-SHERM_20043	-0.618227	0.000117865	0.00408832
gene-SHERM_06180	1.04361	0.000682487	0.0236569	gene-SHERM_26826	1.47243	0.000264002	0.00915105	gene-SHERM_13648	1.36152	0.000615147	0.0213227	gene-SHERM_08235	1.04494	0.00129072	0.04474					gene-SHERM_24881	5.1901	0.000117945	0.00408832
gene-SHERM_06776	0.815561	0.000693187	0.0239888	gene-SHERM_24189	-1.60657	0.000264473	0.00915248	gene-SHERM_12888	-0.790907	0.00061942	0.0214055	gene-SHERM_18631	1.34601	0.00129494	0.0447664					gene-SHERM_13510	0.95643	0.00012109	0.00419052
gene-SHERM_13781	0.958608	0.000695202	0.0240073	gene-SHERM_12567	-0.887982	0.000265917	0.0091875	gene-SHERM_27352	1.13195	0.000619547	0.0214055	gene-SHERM_27837	1.94849	0.00129569	0.0447664					gene-SHERM_17976	1.2828	0.000122154	0.00422047
gene-SHERM_28341	-1.38104	0.000695978	0.0240073	gene-SHERM_08522	-0.890956	0.000274942	0.00948394	gene-SHERM_25394	0.952978	0.00062293	0.0214876	gene-SHERM_11595	1.07158	0.00130629	0.0449972					gene-SHERM_04729	1.0859	0.00012336	0.00425522
gene-SHERM_01091	-1.48588	0.000703348	0.0242223	gene-SHERM_03151	-2.16421	0.000275985	0.00950451	gene-SHERM_07621	-1.50957	0.000639458	0.022022	gene-SHERM_23486	-0.780633	0.00130659	0.0449972					gene-SHERM_02948	1.1957	0.000123894	0.00426672
gene-SHERM_24259	-2.08518	0.000704846	0.0242346	gene-SHERM_02414	-2.27445	0.000276611	0.00951069	gene-SHERM_21177	-2.9218	0.000641098	0.0220428	gene-SHERM_19597	-1.28848	0.00132815	0.0456655					gene-SHERM_06127	-0.838897	0.000125243	0.00430623
gene-SHERM_29018	1.51615	0.000714489	0.0245266	gene-SHERM_05179	1.55863	0.000277644	0.00953079	gene-SHERM_08271	2.45562	0.000649274	0.0222879	gene-SHERM_16857	2.23013	0.00134066	0.0460216					gene-SHERM_20923	-0.761026	0.000126401	0.00433904
gene-SHERM_10350	-0.939631	0.00071691	0.0245701	gene-SHERM_08555	-1.2411	0.000278144	0.00953261	gene-SHERM_09657	2.16026	0.000651823	0.0223394	gene-SHERM_17867	-2.26317	0.00134657	0.0461499					gene-SHERM_18990	-1.03416	0.000127452	0.00436804
gene-SHERM_02011	-1.72439	0.000718993	0.0246001	gene-SHERM_16090	-1.16007	0.000282374	0.00966201	gene-SHERM_25210	1.32172	0.000659856	0.0225783	gene-SHERM_04692	2.41507	0.0013529	0.0462921					gene-SHERM_16306	-1.0759	0.000130083	0.00445107
gene-SHERM_16159	1.64697	0.000720907	0.0246001	gene-SHERM_01428	-2.0343	0.000283471	0.00968398	gene-SHERM_18683	-1.83016	0.000668796	0.0228475	gene-SHERM_03571	1.57617	0.00137602	0.0470076					gene-SHERM_24133	-1.28359	0.000131651	0.00449748
gene-SHERM_02384	1.40414	0.000722061	0.0246001	gene-SHERM_24211	7.43757	0.000289123	0.00986122	gene-SHERM_22824	-2.2619	0.000671491	0.0228817	gene-SHERM_29373	-6.32026	0.00138035	0.0470802					gene-SHERM_05137	1.37975	0.000132333	0.00450946
gene-SHERM_18816	-0.815012	0.00072241	0.0246001	gene-SHERM_17305	0.986095	0.00029119	0.00991582	gene-SHERM_09537	2.75835	0.000671946	0.0228817	gene-SHERM_27952	-0.85759	0.00139974	0.0475624					gene-SHERM_05737	1.21248	0.000132426	0.00450946
gene-SHERM_21774	2.03817	0.000723804	0.0246082	gene-SHERM_16587	1.49273	0.000292198	0.00993427	gene-SHERM_24809	-0.950271	0.000673892	0.0229113	gene-SHERM_06940	0.753288	0.00140111	0.0475624					gene-SHERM_07826	0.682226	0.000136936	0.00465063
gene-SHERM_28107	-1.21613	0.000730505	0.0247964	gene-SHERM_05810	-0.955977	0.000294198	0.00998633	gene-SHERM_15180	-1.22712	0.000678635	0.0230357	gene-SHERM_03095	0.915919	0.00140119	0.0475624					gene-SHERM_23662	1.85594	0.000137008	0.00465063
gene-SHERM_00310	-1.235	0.000736248	0.0249191	gene-SHERM_13974	-2.40401	0.000295152	0.0100027	gene-SHERM_11418	0.732621	0.000682819	0.0231408	gene-SHERM_09769	0.747315	0.00141725	0.0479659					gene-SHERM_22321	1.18645	0.000140279	0.00475406
gene-SHERM_19648	3.41846	0.000736462	0.0249191	gene-SHERM_08514	-1.5423	0.000297064	0.0100515	gene-SHERM_13419	-1.43945	0.000685022	0.0231786	gene-SHERM_15096	6.5548	0.00141759	0.0479659					gene-SHERM_17661	2.3405	0.000141274	0.00478019
gene-SHERM_15906	3.90692	0.000739016	0.0249658	gene-SHERM_25144	-2.80244	0.000298656	0.0100893	gene-SHERM_11407	-0.84131	0.000689758	0.0233018	gene-SHERM_24490	0.991347	0.00142404	0.0481077					gene-SHERM_23193	-1.98104	0.0001427	0.00482076
gene-SHERM_19365	1.59645	0.00075663	0.0255204	gene-SHERM_17505	-3.86784	0.000299771	0.010111	gene-SHERM_22552	1.41125	0.000694351	0.0234198	gene-SHERM_09555	4.08778	0.00142766	0.0481536					gene-SHERM_12182	-0.688197	0.000145188	0.00489706
gene-SHERM_06687	-1.49802	0.000763048	0.0256961	gene-SHERM_03182	1.02021	0.000305944	0.0103029	gene-SHERM_27276	-3.32304	0.000699263	0.0235258	gene-SHERM_27957	0.689882	0.00143382	0.0482848					gene-SHERM_02502	-2.02727	0.000146089	0.00491965
gene-SHERM_21531	1.24386	0.00077796	0.0261397	gene-SHERM_26422	1.3667	0.000308907	0.0103862	gene-SHERM_10105	1.43754	0.000700625	0.0235258	gene-SHERM_11460	0.852833	0.00144134	0.0484614					gene-SHERM_24084	1.77535	0.000146755	0.00493426
gene-SHERM_11544	-1.44028	0.000778675	0.0261397	gene-SHERM_17433	1.6418	0.000310052	0.0104083	gene-SHERM_29420	-0.8672	0.000701556	0.0235258	gene-SHERM_08150	1.43301	0.00145938	0.048972					gene-SHERM_06411	-0.74501	0.000149507	0.00500474
gene-SHERM_01871	-1.25917	0.000783129	0.0262478	gene-SHERM_20266	5.67531	0.000312184	0.0104633	gene-SHERM_13745	-1.679	0.000701915	0.0235258	gene-SHERM_03634	1.12571	0.00146241	0.048972					gene-SHERM_28341	-1.20568	0.000149552	0.00500474
gene-SHERM_20943	-1.05911	0.000784767	0.0262613	gene-SHERM_18823	1.18563	0.000313949	0.0105059	gene-SHERM_12261	1.19483	0.000718161	0.0240324	gene-SHERM_29041	1.28065	0.00146343	0.048972					gene-SHERM_05467	2.37164	0.000149557	0.00500474
gene-SHERM_19363	0.918611	0.000791683	0.0264512	gene-SHERM_03834	0.987678	0.000317665	0.0106136	gene-SHERM_04224	-1.37292	0.000727264	0.0242988	gene-SHERM_06251	2.319	0.00147346	0.0492303					gene-SHERM_00203	-1.50217	0.00014982	0.00500544
gene-SHERM_19010	1.01616	0.000796798	0.0265803	gene-SHERM_09769	0.85347	0.000319525	0.010659	gene-SHERM_16028	1.78996	0.00072982	0.024346	gene-SHERM_06057	2.82175	0.00147642	0.0492518					gene-SHERM_23650	1.84795	0.000150048	0.00500544
gene-SHERM_13179	1.07163	0.000802275	0.0267212	gene-SHERM_28062	-1.18622	0.00032136	0.0106895	gene-SHERM_01792	0.701322	0.000733376	0.0244264	gene-SHERM_29048	2.56566	0.00148373	0.0494181					gene-SHERM_05980	1.27848	0.000151937	0.00505806
gene-SHERM_09895	1.06683	0.000804089	0.0267239	gene-SHERM_03084	2.7948	0.000321444	0.0106895	gene-SHERM_11292	0.967035	0.000742171	0.0246807	gene-SHERM_28211	1.50972	0.00150204	0.0499498					gene-SHERM_27199	-1.59952	0.000152101	0.00505806
gene-SHERM_12799	-1.77927	0.000805509	0.0267239	gene-SHERM_08088	1.0205	0.000323457	0.0107303	gene-SHERM_11562	-3.64374	0.000744108	0.0247065									gene-SHERM_04224	-1.2255	0.000152641	0.0050681
gene-SHERM_16232	0.834757	0.000806781	0.0267239	gene-SHERM_01416	1.988	0.000323679	0.0107303	gene-SHERM_27508	6.34312	0.000749215	0.0248373									gene-SHERM_01097	1.43855	0.000153283	0.00507572
gene-SHERM_21715	1.7957	0.000807379	0.0267239	gene-SHERM_26978	0.730549	0.000334783	0.0110811	gene-SHERM_24696	-1.58287	0.000750601	0.0248445									gene-SHERM_02465	-2.09693	0.000153347	0.00507572
gene-SHERM_08458	-1.07093	0.000812915	0.0268653	gene-SHERM_09661	-0.972528	0.000338598	0.01119	gene-SHERM_18455	1.67446	0.000752795	0.0248785									gene-SHERM_07861	-1.39894	0.000155596	0.00514216
gene-SHERM_07788	4.90306	0.000817212	0.0269516	gene-SHERM_08252	0.856796	0.000343072	0.0113203	gene-SHERM_14745	-1.43487	0.000758287	0.0250171									gene-SHERM_08360	-1.00463	0.000156086	0.00515036
gene-SHERM_28954	-1.05874	0.000818058	0.0269516	gene-SHERM_27528	0.838252	0.000343807	0.011327	gene-SHERM_01996	-1.02396	0.000759341	0.0250171									gene-SHERM_25427	5.79529	0.000156794	0.00516569
gene-SHERM_09489	0.762527	0.000820754	0.0269986	gene-SHERM_13547	-0.98906	0.000344746	0.0113404	gene-SHERM_01190	1.26452	0.000761002	0.0250331									gene-SHERM_02778	5.93001	0.000162343	0.00534025
gene-SHERM_11255	2.05607	0.000825799	0.0271227	gene-SHERM_03403	0.986229	0.000345887	0.0113484	gene-SHERM_11506	1.52794	0.000773916	0.0254186									gene-SHERM_10284	0.835007	0.000167788	0.00551085
gene-SHERM_19602	-1.08473	0.000827402	0.0271334	gene-SHERM_27106	-1.31707	0.000346057	0.0113484	gene-SHERM_24520	1.37852	0.000775869	0.0254435									gene-SHERM_26342	-1.09634	0.000168371	0.00552148
gene-SHERM_27381	0.724894	0.000829775	0.0271347	gene-SHERM_03331	1.92566	0.000349013	0.0114278	gene-SHERM_19648	3.21315	0.00078058	0.0255268									gene-SHERM_15794	-1.45251	0.000169759	0.00555842
gene-SHERM_03495	-1.36957	0.00082999	0.0271347	gene-SHERM_28255	1.90496	0.000350419	0.0114562	gene-SHERM_25393	0.960391	0.000784037	0.0255268									gene-SHERM_13336	-0.953066	0.000173269	0.00566398
gene-SHERM_13364	-1.07138	0.000838924	0.0273847	gene-SHERM_03089	0.984075	0.000354248	0.0115514	gene-SHERM_03402	1.47518	0.000785666	0.0255268									gene-SHERM_15080	1.33867	0.000173515	0.00566398
gene-SHERM_23525	0.860152	0.000843985	0.0274442	gene-SHERM_13873	0.827657	0.000354418	0.0115514	gene-SHERM_14749	2.18648	0.000785742	0.0255268									gene-SHERM_03372	-1.55034	0.000174358	0.00567138
gene-SHERM_25833	0.824633	0.000844593	0.0274442	gene-SHERM_09269	-1.7766	0.000356459	0.0116002	gene-SHERM_10706	2.6057	0.000786339	0.0255268									gene-SHERM_06727	3.08726	0.000174524	0.00567138
gene-SHERM_04845	-2.49815	0.000844615	0.0274442	gene-SHERM_04721	-2.99223	0.000357757	0.0116246	gene-SHERM_21478	4.10568	0.000786377	0.0255268									gene-SHERM_22639	-1.1622	0.000174541	0.00567138
gene-SHERM_10781	2.48243	0.000848654	0.0275334	gene-SHERM_20897	-1.16676	0.000360905	0.011698	gene-SHERM_15419	-1.26432	0.000786804	0.0255268									gene-SHERM_25944	1.64217	0.000175242	0.00568547
gene-SHERM_23389	1.56438	0.000865237	0.0280287	gene-SHERM_25295	1.13259	0.000361114	0.011698	gene-SHERM_24377	-1.24563	0.000798224	0.0258579									gene-SHERM_02049	-0.742863	0.000177174	0.0057394
gene-SHERM_24004	1.163	0.000878151	0.0283823	gene-SHERM_14617	3.5128	0.000368602	0.0119224	gene-SHERM_20395	0.988562	0.000799473	0.0258589									gene-SHERM_09639	-6.23007	0.000177942	0.00575553
gene-SHERM_01321	1.87041	0.000878821	0.0283823	gene-SHERM_25442	1.36064	0.00038301	0.0123697	gene-SHERM_02259	1.86719	0.000804185	0.0259719									gene-SHERM_12808	0.601363	0.000178967	0.00577991
gene-SHERM_24400	7.14918	0.000882509	0.0284582	gene-SHERM_11460	0.96025	0.000384837	0.0124098	gene-SHERM_19422	-2.51439	0.000806648	0.0259767									gene-SHERM_16243	-1.13174	0.000180171	0.00580995
gene-SHERM_24210	0.940773	0.000887636	0.0285783	gene-SHERM_16332	1.56611	0.000386556	0.0124464	gene-SHERM_08929	1.9434	0.000806775	0.0259767									gene-SHERM_14940	2.87107	0.000185517	0.00596917
gene-SHERM_01287	-1.22884	0.000888918	0.0285783	gene-SHERM_14939	0.876075	0.000390144	0.012543	gene-SHERM_16772	1.61715	0.000826171	0.026561									gene-SHERM_09555	3.99345	0.000185669	0.00596917
gene-SHERM_16613	-0.778875	0.000891034	0.0286031	gene-SHERM_09953	1.6036	0.000392357	0.0125951	gene-SHERM_25209	1.79324	0.00083121	0.026647									gene-SHERM_11600	4.33138	0.000186392	0.00598338
gene-SHERM_16709	0.938118	0.000903587	0.0289624	gene-SHERM_11407	-0.883191	0.000393785	0.0126219	gene-SHERM_13999	-2.35606	0.000831349	0.026647									gene-SHERM_03137	-3.92821	0.000187991	0.00602564
gene-SHERM_03440	0.843233	0.000905165	0.0289694	gene-SHERM_02275	-2.51173	0.000399868	0.0127861	gene-SHERM_11523	1.34385	0.00083932	0.026862									gene-SHERM_27543	-4.11212	0.000188347	0.00602796
gene-SHERM_16888	-1.15655	0.000910118	0.0290842	gene-SHERM_07496	1.81464	0.00040011	0.0127861	gene-SHERM_13522	1.04257	0.000842294	0.0268775									gene-SHERM_14745	-1.22849	0.000188868	0.00603554
gene-SHERM_07980	1.62756	0.000913781	0.0291151	gene-SHERM_16921	-1.34346	0.000402355	0.0128386	gene-SHERM_16184	-1.68916	0.000842329	0.0268775									gene-SHERM_14067	1.33802	0.000190142	0.00606716
gene-SHERM_21442	-0.779885	0.000913822	0.0291151	gene-SHERM_17075	0.778594	0.000403059	0.0128418	gene-SHERM_14187	2.27993	0.000855296	0.0272287									gene-SHERM_06095	0.530961	0.000194435	0.00619484
gene-SHERM_13335	1.51945	0.000919156	0.0292413	gene-SHERM_04846	-0.924834	0.000405735	0.0129077	gene-SHERM_00875	-1.51561	0.000855894	0.0272287									gene-SHERM_28573	1.53277	0.000199819	0.00635686
gene-SHERM_07043	7.48836	0.000924285	0.0293605	gene-SHERM_25318	-2.25821	0.000409337	0.0130029	gene-SHERM_02143	-0.905631	0.000875294	0.0278043									gene-SHERM_23722	2.29638	0.000201308	0.00639468
gene-SHERM_26933	-1.86592	0.000928739	0.0294581	gene-SHERM_18558	1.27673	0.000415004	0.0131632	gene-SHERM_06753	0.651094	0.000879577	0.0278987									gene-SHERM_02407	1.59486	0.000202598	0.00642608
gene-SHERM_15129	0.991365	0.000939556	0.0297568	gene-SHERM_15385	-0.756818	0.000416602	0.0131942	gene-SHERM_04958	1.84492	0.000880899	0.0278991									gene-SHERM_08149	1.39977	0.000203189	0.00643524
gene-SHERM_10579	-0.908596	0.000944343	0.029864	gene-SHERM_07023	1.04103	0.000421572	0.013321	gene-SHERM_07402	2.09943	0.000883494	0.0279397									gene-SHERM_06148	-1.33933	0.000208036	0.00657102
gene-SHERM_24782	1.03059	0.000950624	0.030018	gene-SHERM_13646	0.855321	0.000421857	0.013321	gene-SHERM_05715	-1.58497	0.000890321	0.0281138									gene-SHERM_26728	6.86055	0.000208094	0.00657102
gene-SHERM_24337	1.02255	0.000956433	0.0301567	gene-SHERM_00741	-1.04344	0.00042325	0.0133452	gene-SHERM_13381	-0.966812	0.000904402	0.0285044									gene-SHERM_01503	6.4337	0.000209158	0.00658657
gene-SHERM_05429	1.04132	0.000965068	0.0303839	gene-SHERM_07972	1.63532	0.000424081	0.0133494	gene-SHERM_15893	-0.942132	0.00090537	0.0285044									gene-SHERM_15129	0.878837	0.000209206	0.00658657
gene-SHERM_09149	-1.26631	0.000975437	0.0306169	gene-SHERM_10694	-0.94811	0.000424637	0.0133494	gene-SHERM_03295	-0.991849	0.000911717	0.0286618									gene-SHERM_26350	1.2151	0.000210134	0.00660604
gene-SHERM_14909	2.57975	0.000975857	0.0306169	gene-SHERM_25393	1.00858	0.000429895	0.0134948	gene-SHERM_06786	0.755885	0.000915833	0.0287488									gene-SHERM_23652	2.07668	0.000211332	0.0066267
gene-SHERM_17675	-0.90317	0.000976782	0.0306169	gene-SHERM_21570	0.732897	0.000432327	0.0135511	gene-SHERM_17283	-0.74111	0.000918701	0.0287963									gene-SHERM_17558	3.47682	0.000211414	0.0066267
gene-SHERM_07752	1.44721	0.000980866	0.0306997	gene-SHERM_05365	1.09129	0.000439622	0.0137544	gene-SHERM_17383	1.62809	0.000922106	0.0288606									gene-SHERM_19845	2.13991	0.000214024	0.00669864
gene-SHERM_12831	-1.3657	0.000990741	0.0309632	gene-SHERM_13997	1.51253	0.000440103	0.0137544	gene-SHERM_14940	3.14275	0.000924488	0.0288926									gene-SHERM_16288	0.576076	0.000215344	0.00673006
gene-SHERM_03572	7.36946	0.00100173	0.0312257	gene-SHERM_16137	0.940701	0.000442655	0.0138138	gene-SHERM_01335	-0.914233	0.000932244	0.0290923									gene-SHERM_28572	0.966726	0.000216973	0.00676765
gene-SHERM_13654	3.04442	0.00100226	0.0312257	gene-SHERM_01791	1.03825	0.000445187	0.0138725	gene-SHERM_20629	2.86716	0.00094031	0.0293011									gene-SHERM_12976	-0.990695	0.000217183	0.00676765
gene-SHERM_05454	-1.01574	0.00100354	0.0312257	gene-SHERM_15000	-1.36663	0.000453955	0.014125	gene-SHERM_27935	-1.01797	0.000942943	0.0293401									gene-SHERM_17652	-0.70597	0.000217797	0.00677685
gene-SHERM_02258	-0.674793	0.00100751	0.0312371	gene-SHERM_03524	-1.03671	0.000461436	0.0143368	gene-SHERM_28478	-1.96763	0.000946604	0.0294111									gene-SHERM_24649	0.77346	0.000222286	0.00690645
gene-SHERM_05181	6.45161	0.00100827	0.0312371	gene-SHERM_07783	1.42408	0.000462507	0.0143492	gene-SHERM_10294	1.91035	0.000948608	0.0294303									gene-SHERM_26835	-1.56723	0.000222655	0.00690781
gene-SHERM_09050	0.969582	0.00100831	0.0312371	gene-SHERM_03313	1.40627	0.000468163	0.0145035	gene-SHERM_11108	-1.81368	0.000951028	0.0294625									gene-SHERM_09011	-1.51372	0.000226854	0.00702786
gene-SHERM_00729	1.31245	0.00101152	0.0312911	gene-SHERM_27695	-0.725598	0.000469071	0.0145105	gene-SHERM_20157	0.846587	0.000952535	0.0294663									gene-SHERM_27341	3.39915	0.000230053	0.00711658
gene-SHERM_25438	0.777835	0.00101655	0.0314008	gene-SHERM_06133	-1.4808	0.000471068	0.0145511	gene-SHERM_04246	-1.41634	0.000968885	0.0299286									gene-SHERM_25064	1.09102	0.000233331	0.00720751
gene-SHERM_13540	1.0092	0.00101895	0.0314259	gene-SHERM_03086	3.5132	0.000477311	0.0147226	gene-SHERM_13974	-2.11527	0.000970667	0.0299402									gene-SHERM_13967	-0.716546	0.000235168	0.00725375
gene-SHERM_04492	1.38018	0.00102031	0.0314259	gene-SHERM_10265	1.72446	0.00048143	0.0148282	gene-SHERM_10701	-1.31274	0.000979032	0.0301545									gene-SHERM_05281	-3.47688	0.00023635	0.00727964
gene-SHERM_03338	1.52182	0.00102183	0.0314272	gene-SHERM_15878	-0.884244	0.000485173	0.0149175	gene-SHERM_08596	0.873508	0.000982652	0.0302222									gene-SHERM_27091	-1.72013	0.000238137	0.00731724
gene-SHERM_27889	-2.99871	0.00102802	0.031572	gene-SHERM_07590	0.909316	0.000485732	0.0149175	gene-SHERM_26348	1.39309	0.000998768	0.0306736									gene-SHERM_16346	1.1464	0.000238258	0.00731724
gene-SHERM_10214	1.07608	0.00103887	0.0318193	gene-SHERM_11124	-2.55296	0.000498963	0.0153018	gene-SHERM_17367	-1.647	0.00100208	0.0307309									gene-SHERM_16565	4.40516	0.000238747	0.00732169
gene-SHERM_18457	-1.26134	0.00103906	0.0318193	gene-SHERM_15619	-2.06218	0.000500462	0.0153257	gene-SHERM_09511	0.840528	0.00100686	0.0307899									gene-SHERM_03436	-1.85175	0.000246855	0.00754979
gene-SHERM_01787	-2.02507	0.00104344	0.0319073	gene-SHERM_16080	-1.22378	0.000504925	0.0154401	gene-SHERM_21525	-1.68819	0.0010069	0.0307899									gene-SHERM_05403	-1.32505	0.000246895	0.00754979
gene-SHERM_08322	-1.32054	0.00104871	0.0320224	gene-SHERM_25437	1.95183	0.000507909	0.0155091	gene-SHERM_10886	-1.25495	0.00101411	0.0309659									gene-SHERM_18197	-1.00773	0.00024828	0.00757044
gene-SHERM_01541	-0.887735	0.00105185	0.0320723	gene-SHERM_05653	-1.23398	0.000510008	0.0155509	gene-SHERM_03069	0.690682	0.00101878	0.0310552									gene-SHERM_10969	5.7119	0.000248281	0.00757044
gene-SHERM_13566	1.12209	0.00107165	0.0326293	gene-SHERM_21935	5.6867	0.000512464	0.015585	gene-SHERM_13470	-0.920425	0.00101995	0.0310552									gene-SHERM_27536	-0.893103	0.000249846	0.00760725
gene-SHERM_02470	0.734085	0.00108	0.0328023	gene-SHERM_22985	-1.13009	0.000512711	0.015585	gene-SHERM_17214	-1.16759	0.00102224	0.0310679									gene-SHERM_04796	-1.99594	0.000251415	0.0076441
gene-SHERM_09081	-1.15383	0.00108041	0.0328023	gene-SHERM_07109	0.984438	0.000514232	0.015585	gene-SHERM_02076	-0.958162	0.00102329	0.0310679									gene-SHERM_14726	1.73677	0.000252713	0.00767167
gene-SHERM_20165	1.5589	0.00109009	0.033049	gene-SHERM_04300	1.13581	0.000514686	0.015585	gene-SHERM_28609	-1.63494	0.00102625	0.0311134									gene-SHERM_07783	1.1458	0.000253147	0.00767167
gene-SHERM_03117	-1.18099	0.0010999	0.0332989	gene-SHERM_06964	6.36959	0.000515471	0.015585	gene-SHERM_16378	0.877481	0.00102929	0.0311612									gene-SHERM_18365	1.03493	0.000253403	0.00767167
gene-SHERM_03971	-0.973441	0.00111738	0.0337802	gene-SHERM_27665	1.03959	0.00051552	0.015585	gene-SHERM_09316	0.717519	0.0010329	0.0312261									gene-SHERM_06056	2.64393	0.000254397	0.00769082
gene-SHERM_20036	-1.6829	0.00112081	0.0338357	gene-SHERM_00797	-6.02366	0.00052413	0.0158228	gene-SHERM_12703	-0.715674	0.00103749	0.0313205									gene-SHERM_20025	-1.22107	0.000255686	0.00771882
gene-SHERM_16264	1.98314	0.00112307	0.0338561	gene-SHERM_00619	1.27144	0.000525618	0.0158452	gene-SHERM_14037	1.02946	0.00104578	0.0315259									gene-SHERM_19037	1.03978	0.000256673	0.00773765
gene-SHERM_26907	2.51697	0.00113251	0.0340924	gene-SHERM_21217	-1.65204	0.000528683	0.0158857	gene-SHERM_07462	0.93737	0.00105665	0.0318085									gene-SHERM_25254	3.2475	0.0002597	0.00781782
gene-SHERM_29043	-1.29393	0.00114467	0.0344096	gene-SHERM_15764	-1.14403	0.000529065	0.0158857	gene-SHERM_18697	-2.35495	0.00106326	0.0319625									gene-SHERM_25780	-1.19754	0.000271351	0.00815702
gene-SHERM_03053	2.8126	0.00115472	0.0346629	gene-SHERM_16810	-1.19772	0.0005292	0.0158857	gene-SHERM_03105	2.07346	0.00106651	0.0320147									gene-SHERM_16435	0.984081	0.000273796	0.00821131
gene-SHERM_24917	-0.87728	0.00115936	0.034753	gene-SHERM_17658	0.921159	0.000533324	0.0159847	gene-SHERM_23169	1.99642	0.00107181	0.0320724									gene-SHERM_28215	1.58185	0.000274175	0.00821131
gene-SHERM_13636	1.36414	0.00116518	0.0348424	gene-SHERM_08153	3.06788	0.000534066	0.0159847	gene-SHERM_10876	-1.51769	0.00107225	0.0320724									gene-SHERM_10892	3.67933	0.000274315	0.00821131
gene-SHERM_19255	-2.34196	0.00116562	0.0348424	gene-SHERM_26589	-3.62129	0.000535329	0.0159847	gene-SHERM_00646	-0.916158	0.00107295	0.0320724									gene-SHERM_29152	-5.574	0.000277025	0.0082808
gene-SHERM_11386	1.19405	0.00116811	0.0348679	gene-SHERM_20452	-1.58301	0.000535501	0.0159847	gene-SHERM_14185	1.05196	0.0010819	0.0322946									gene-SHERM_26050	1.61342	0.000279252	0.00833566
gene-SHERM_23929	-0.912306	0.00118214	0.0352372	gene-SHERM_16367	-1.4969	0.000544271	0.0162189	gene-SHERM_14983	1.82737	0.00108603	0.032344									gene-SHERM_11373	-0.937053	0.000283871	0.00846167
gene-SHERM_23748	-1.26747	0.00118525	0.0352805	gene-SHERM_23889	-1.22746	0.000544872	0.0162189	gene-SHERM_23936	-1.38555	0.00108659	0.032344									gene-SHERM_24403	-5.49024	0.00028612	0.00851677
gene-SHERM_22981	4.04091	0.00119458	0.0355089	gene-SHERM_27449	1.03214	0.00055486	0.0164931	gene-SHERM_27528	0.759365	0.00109636	0.0325892									gene-SHERM_10076	-0.718774	0.000286874	0.00852729
gene-SHERM_20348	1.2955	0.00119816	0.035525	gene-SHERM_17086	-1.89559	0.000555917	0.0165015	gene-SHERM_27622	1.4727	0.00110235	0.0326684									gene-SHERM_17202	4.34626	0.000288378	0.00854852
gene-SHERM_17591	0.933361	0.00119847	0.035525	gene-SHERM_12273	0.968845	0.000558753	0.0165626	gene-SHERM_16133	1.76249	0.00110265	0.0326684									gene-SHERM_06786	0.647934	0.000288577	0.00854852
gene-SHERM_01330	-0.638746	0.00120396	0.0356381	gene-SHERM_20567	1.39022	0.000563696	0.0166859	gene-SHERM_05818	-1.15195	0.00110363	0.0326684									gene-SHERM_03860	0.982058	0.000288804	0.00854852
gene-SHERM_26075	0.892958	0.00120923	0.0357444	gene-SHERM_24718	-0.927396	0.000565294	0.0166977	gene-SHERM_02589	-1.02285	0.00111622	0.0329951									gene-SHERM_00594	1.05866	0.000289195	0.00854852
gene-SHERM_24246	-0.881319	0.00122628	0.0361983	gene-SHERM_14226	-1.11569	0.000565663	0.0166977	gene-SHERM_09980	1.41	0.00111963	0.03305									gene-SHERM_17900	0.631812	0.000290298	0.00856923
gene-SHERM_11422	3.50037	0.00123136	0.0362561	gene-SHERM_27814	1.82898	0.000569227	0.0167796	gene-SHERM_07868	-6.24345	0.00112256	0.0330907									gene-SHERM_10788	1.44882	0.000294496	0.0086811
gene-SHERM_27281	-1.77677	0.00123165	0.0362561	gene-SHERM_11523	1.37888	0.000573843	0.0168923	gene-SHERM_17603	-0.756381	0.00115283	0.0339184									gene-SHERM_00565	-1.2909	0.000297421	0.00874456
gene-SHERM_08153	3.2625	0.00124243	0.0365228	gene-SHERM_05356	-1.25434	0.000575455	0.0169163	gene-SHERM_02405	-0.80653	0.00115612	0.0339184									gene-SHERM_08027	1.24395	0.000297622	0.00874456
gene-SHERM_06387	1.04268	0.00124941	0.0366775	gene-SHERM_01996	-1.05721	0.000578149	0.0169721	gene-SHERM_05980	1.40162	0.00115932	0.0339184									gene-SHERM_00396	-0.906804	0.000297881	0.00874456
gene-SHERM_12260	0.803276	0.00125441	0.0367369	gene-SHERM_24153	0.933078	0.000582517	0.0170767	gene-SHERM_12976	-1.13963	0.0011597	0.0339184									gene-SHERM_11418	0.608646	0.000300085	0.00879711
gene-SHERM_26181	4.21024	0.00125489	0.0367369	gene-SHERM_16018	2.95863	0.000588678	0.0172336	gene-SHERM_10346	-5.17834	0.00116005	0.0339184									gene-SHERM_02674	2.66115	0.000301332	0.00881925
gene-SHERM_19224	-0.859655	0.00126463	0.0369712	gene-SHERM_03402	1.53222	0.000595912	0.0174214	gene-SHERM_17448	1.21737	0.0011602	0.0339184									gene-SHERM_18590	1.02312	0.00030246	0.00881925
gene-SHERM_28814	4.29671	0.00127069	0.0370976	gene-SHERM_08057	-1.7309	0.000597633	0.0174478	gene-SHERM_20109	-3.17044	0.00116808	0.0341018									gene-SHERM_21772	2.00464	0.000302548	0.00881925
gene-SHERM_18445	1.12898	0.00127366	0.0371332	gene-SHERM_02589	-1.08289	0.000606544	0.0176837	gene-SHERM_09635	-1.73837	0.00118164	0.0344503									gene-SHERM_01909	-0.835734	0.000303051	0.00881925
gene-SHERM_17096	1.83463	0.00128681	0.0374655	gene-SHERM_26238	-1.49053	0.000610232	0.0177668	gene-SHERM_10061	2.9032	0.00120008	0.0349401									gene-SHERM_16200	1.31691	0.000303162	0.00881925
gene-SHERM_06154	-1.04061	0.00128918	0.0374832	gene-SHERM_08428	0.86306	0.000615225	0.0178877	gene-SHERM_25007	0.661336	0.00121648	0.0353693									gene-SHERM_14258	-1.35571	0.000303326	0.00881925
gene-SHERM_22247	-1.61531	0.00129897	0.0376982	gene-SHERM_16107	1.24278	0.000620703	0.0180224	gene-SHERM_16352	-0.915111	0.00124133	0.0360085									gene-SHERM_06304	1.54423	0.000305329	0.00886538
gene-SHERM_16191	-0.925505	0.00130012	0.0376982	gene-SHERM_18639	0.867114	0.000626104	0.0181544	gene-SHERM_29040	-1.19877	0.00124185	0.0360085									gene-SHERM_00216	1.00544	0.000310194	0.00899436
gene-SHERM_01927	-2.16042	0.00130908	0.0379032	gene-SHERM_12859	0.869731	0.000634519	0.0183734	gene-SHERM_03499	0.732481	0.00124549	0.0360176									gene-SHERM_05895	1.13029	0.000317022	0.00917983
gene-SHERM_15656	1.66791	0.00131075	0.0379032	gene-SHERM_27022	1.07854	0.000643531	0.0185874	gene-SHERM_01703	1.55804	0.00124554	0.0360176									gene-SHERM_20915	6.60477	0.000321313	0.00929145
gene-SHERM_20500	-1.07138	0.00131358	0.0379333	gene-SHERM_15567	2.82616	0.000644135	0.0185874	gene-SHERM_20533	1.22508	0.00124963	0.0360866									gene-SHERM_07668	1.07577	0.000326904	0.00944029
gene-SHERM_23581	1.53611	0.00132493	0.0382092	gene-SHERM_03540	0.691706	0.000644527	0.0185874	gene-SHERM_27917	1.05166	0.00125252	0.0361212									gene-SHERM_15892	-0.602938	0.000332458	0.00958767
gene-SHERM_00820	1.0949	0.00133155	0.0383482	gene-SHERM_16169	2.24185	0.000647128	0.0186371	gene-SHERM_28310	-0.669714	0.00125506	0.0361453									gene-SHERM_04846	-0.728776	0.00033857	0.0097454
gene-SHERM_28728	2.31991	0.00135889	0.0390826	gene-SHERM_17565	1.62497	0.000649405	0.0186774	gene-SHERM_12890	0.771665	0.00128046	0.0368271									gene-SHERM_20021	2.63928	0.000338843	0.0097454
gene-SHERM_01191	-1.06937	0.00137079	0.0393717	gene-SHERM_01526	4.69784	0.000650986	0.0186976	gene-SHERM_06964	5.81707	0.00130774	0.037561									gene-SHERM_22946	-1.17403	0.000339579	0.0097534
gene-SHERM_15819	1.25281	0.00139135	0.0399086	gene-SHERM_21291	0.75834	0.000657085	0.018843	gene-SHERM_20349	1.40977	0.00131434	0.0376577									gene-SHERM_04913	-3.36943	0.000344798	0.00988004
gene-SHERM_03337	2.58773	0.0013976	0.0400338	gene-SHERM_04905	6.60857	0.000657819	0.018843	gene-SHERM_06737	-0.869743	0.00131465	0.0376577									gene-SHERM_25795	0.860206	0.000344917	0.00988004
gene-SHERM_14515	1.50675	0.00140067	0.0400679	gene-SHERM_06313	3.61012	0.000661105	0.0189117	gene-SHERM_18823	1.04728	0.0013176	0.037685									gene-SHERM_11523	1.11665	0.000346595	0.00991476
gene-SHERM_03052	-1.27945	0.00140649	0.0401802	gene-SHERM_04617	1.47309	0.000668669	0.0190797	gene-SHERM_07360	0.753394	0.00131914	0.037685									gene-SHERM_20987	3.30856	0.000347763	0.00993483
gene-SHERM_14220	0.925975	0.00141316	0.0402983	gene-SHERM_09809	-1.61295	0.000670047	0.0190797	gene-SHERM_00582	-1.18064	0.00132126	0.0376948									gene-SHERM_01989	-0.967989	0.000350311	0.0099942
gene-SHERM_13616	-1.69532	0.00141441	0.0402983	gene-SHERM_01272	-0.838854	0.000670234	0.0190797	gene-SHERM_17565	1.51381	0.00132446	0.0377356									gene-SHERM_03272	0.785209	0.000351371	0.010011
gene-SHERM_16018	2.85903	0.00142377	0.0405108	gene-SHERM_06667	2.70392	0.000670563	0.0190797	gene-SHERM_22174	-6.59176	0.0013313	0.0378797									gene-SHERM_26512	1.39425	0.000352549	0.0100312
gene-SHERM_22895	1.10802	0.00144734	0.0411264	gene-SHERM_13068	1.80813	0.000672186	0.0191003	gene-SHERM_21259	1.70244	0.00133791	0.0380169									gene-SHERM_24088	-0.631263	0.000354442	0.0100715
gene-SHERM_16235	3.33146	0.00145197	0.0412029	gene-SHERM_22650	-1.3727	0.000674325	0.0191326	gene-SHERM_28540	0.804226	0.00134989	0.0383062									gene-SHERM_27595	-0.851788	0.000356137	0.0101062
gene-SHERM_18665	-1.00142	0.00145645	0.041275	gene-SHERM_11668	2.4682	0.00067512	0.0191326	gene-SHERM_01467	1.09805	0.00135523	0.0384065									gene-SHERM_23486	-0.680829	0.000356754	0.0101103
gene-SHERM_00932	1.38643	0.00145862	0.0412816	gene-SHERM_10283	-1.04757	0.000678601	0.0191911	gene-SHERM_08153	2.54102	0.00137286	0.0388546									gene-SHERM_04896	0.616033	0.00037006	0.0104734
gene-SHERM_04942	0.923644	0.00146336	0.0413607	gene-SHERM_26377	1.62954	0.000678989	0.0191911	gene-SHERM_02471	1.40927	0.00137764	0.0389381									gene-SHERM_15185	-0.85306	0.000372003	0.0105144
gene-SHERM_28605	-0.889901	0.00148443	0.0419008	gene-SHERM_27731	1.45855	0.000684503	0.0193213	gene-SHERM_01416	1.78803	0.00139823	0.0394676									gene-SHERM_21339	1.30205	0.000372672	0.0105193
gene-SHERM_04837	-0.70941	0.00148886	0.04197	gene-SHERM_15566	2.45533	0.000688073	0.0193964	gene-SHERM_22858	6.14257	0.00140402	0.0395784									gene-SHERM_17640	4.79273	0.00037342	0.0105265
gene-SHERM_18540	1.5396	0.00149208	0.0420053	gene-SHERM_03375	-1.86021	0.000696209	0.0195834	gene-SHERM_15815	1.24037	0.00141942	0.0398749									gene-SHERM_14096	2.48301	0.000374311	0.0105376
gene-SHERM_20399	1.12133	0.00150243	0.0422408	gene-SHERM_05050	-0.703742	0.000696547	0.0195834	gene-SHERM_20687	2.59667	0.00141976	0.0398749									gene-SHERM_27112	-1.19901	0.000376308	0.0105799
gene-SHERM_18679	1.11591	0.00150467	0.0422468	gene-SHERM_16924	-2.27716	0.000702497	0.0197246	gene-SHERM_27421	-0.95939	0.00142016	0.0398749									gene-SHERM_23606	0.953771	0.000396427	0.0111308
gene-SHERM_21898	3.93994	0.00151167	0.0422468	gene-SHERM_03589	-1.63775	0.000707245	0.0198318	gene-SHERM_08769	1.53352	0.00143282	0.0401775									gene-SHERM_10228	1.22879	0.000397704	0.0111475
gene-SHERM_02351	1.20147	0.00151236	0.0422468	gene-SHERM_27017	1.17805	0.000708644	0.0198406	gene-SHERM_04387	6.61812	0.00144248	0.040395									gene-SHERM_02680	1.27519	0.000398068	0.0111475
gene-SHERM_04009	-0.952622	0.00151238	0.0422468	gene-SHERM_03793	-1.0535	0.000709424	0.0198406	gene-SHERM_15581	-1.66546	0.00145438	0.0406354									gene-SHERM_22746	2.07838	0.000398638	0.0111488
gene-SHERM_20389	1.10837	0.00151257	0.0422468	gene-SHERM_02650	-0.947208	0.000712255	0.0198936	gene-SHERM_18860	-2.60391	0.00145488	0.0406354									gene-SHERM_06755	-1.01236	0.000401036	0.0112011
gene-SHERM_16263	1.0981	0.0015499	0.0432326	gene-SHERM_04225	-2.07285	0.000714284	0.0199241	gene-SHERM_13656	-1.21129	0.00147583	0.0411665									gene-SHERM_23656	1.82828	0.000403015	0.0112416
gene-SHERM_00379	1.78542	0.00155692	0.0433716	gene-SHERM_26908	1.30223	0.000725119	0.0201999	gene-SHERM_04905	4.82039	0.00147825	0.0411802									gene-SHERM_20774	0.703987	0.000404594	0.0112709
gene-SHERM_13284	0.929675	0.00157784	0.043897	gene-SHERM_23896	0.86664	0.00072861	0.0202496	gene-SHERM_20522	0.832439	0.00150107	0.0417509									gene-SHERM_12060	-1.48812	0.000411535	0.0114493
gene-SHERM_10294	1.77177	0.0015945	0.0443027	gene-SHERM_25919	-1.47739	0.000728805	0.0202496	gene-SHERM_08476	-1.44152	0.00150266	0.0417509									gene-SHERM_25585	-1.38014	0.000413711	0.0114948
gene-SHERM_29008	4.91509	0.00159846	0.0443519	gene-SHERM_01750	1.15916	0.000731182	0.0202891	gene-SHERM_09894	1.45422	0.00150754	0.0418319									gene-SHERM_06830	0.864028	0.000414725	0.011508
gene-SHERM_01525	-1.95947	0.00160045	0.0443519	gene-SHERM_12514	-0.607385	0.000733402	0.0203242	gene-SHERM_14623	1.17988	0.00151659	0.0420281									gene-SHERM_22696	1.16133	0.000415854	0.0115242
gene-SHERM_19111	1.85881	0.00162495	0.0449724	gene-SHERM_11562	-3.3704	0.000736949	0.020396	gene-SHERM_28904	-0.800197	0.00153396	0.0424541									gene-SHERM_20391	1.10902	0.000416712	0.011533
gene-SHERM_25698	0.906506	0.00162845	0.0449847	gene-SHERM_01548	-1.48531	0.000742954	0.0205302	gene-SHERM_09269	-1.54055	0.00154288	0.0426455									gene-SHERM_11039	-0.680549	0.000420058	0.0116105
gene-SHERM_02274	1.23204	0.00162962	0.0449847	gene-SHERM_17562	2.04262	0.000743899	0.0205302	gene-SHERM_09809	-1.46694	0.00155314	0.0428143									gene-SHERM_12926	-0.795863	0.00042069	0.0116129
gene-SHERM_26386	1.14949	0.00163685	0.0450913	gene-SHERM_05454	-1.03148	0.000744693	0.0205302	gene-SHERM_06304	1.64254	0.00155402	0.0428143									gene-SHERM_27088	-2.54145	0.000425137	0.0117204
gene-SHERM_05933	1.14627	0.00163881	0.0450913	gene-SHERM_14827	1.02314	0.00074753	0.0205817	gene-SHERM_23947	-0.933368	0.00155502	0.0428143									gene-SHERM_16838	-0.757811	0.00042696	0.0117555
gene-SHERM_24652	-1.42529	0.00163984	0.0450913	gene-SHERM_17858	-5.34463	0.000760781	0.0209195	gene-SHERM_23263	-0.7157	0.00155771	0.0428331									gene-SHERM_15778	1.03458	0.00042947	0.0118093
gene-SHERM_24922	0.983366	0.00164381	0.0451423	gene-SHERM_09319	1.28649	0.000763043	0.0209471	gene-SHERM_11668	2.29152	0.00156644	0.0430176									gene-SHERM_10346	-3.85552	0.000430837	0.0118185
gene-SHERM_01188	1.01153	0.00164672	0.0451638	gene-SHERM_07163	1.28533	0.000763752	0.0209471	gene-SHERM_08284	-0.723005	0.0015884	0.0435644									gene-SHERM_00797	-4.43149	0.000431018	0.0118185
gene-SHERM_09903	-1.14906	0.00165605	0.0453613	gene-SHERM_03088	1.79293	0.000767353	0.0210188	gene-SHERM_27180	-1.67712	0.0015998	0.0438205									gene-SHERM_10242	-0.607257	0.000431469	0.0118185
gene-SHERM_01412	-0.864015	0.00167127	0.0457033	gene-SHERM_00606	-1.03901	0.000768941	0.0210326	gene-SHERM_19036	2.4449	0.00161005	0.0440447									gene-SHERM_18398	-1.36797	0.000435912	0.0119248
gene-SHERM_06207	2.79905	0.00167283	0.0457033	gene-SHERM_12203	7.13025	0.000769834	0.0210326	gene-SHERM_04028	-0.853496	0.00161692	0.0441436									gene-SHERM_06804	-1.82907	0.00043764	0.0119483
gene-SHERM_23035	0.722938	0.00167944	0.0457694	gene-SHERM_02992	-2.05618	0.000772877	0.0210886	gene-SHERM_13646	0.757616	0.00161782	0.0441436									gene-SHERM_00566	-0.780818	0.00043808	0.0119483
gene-SHERM_06839	-0.676177	0.00167955	0.0457694	gene-SHERM_00392	2.72996	0.000784992	0.0213918	gene-SHERM_05019	1.06247	0.00163884	0.0446598									gene-SHERM_15102	0.706331	0.000438656	0.0119483
gene-SHERM_03314	1.81964	0.00170399	0.0462934	gene-SHERM_11256	0.876803	0.000792166	0.0215597	gene-SHERM_21475	-1.29152	0.00166951	0.0454377									gene-SHERM_27316	1.06195	0.000439017	0.0119483
gene-SHERM_03158	0.924098	0.00170432	0.0462934	gene-SHERM_09063	-1.45218	0.000793992	0.0215818	gene-SHERM_06214	1.22362	0.0016748	0.0455234									gene-SHERM_17616	0.726553	0.00044039	0.0119704
gene-SHERM_12608	-1.20177	0.00170531	0.0462934	gene-SHERM_08090	-0.800673	0.000797369	0.0216459	gene-SHERM_25028	3.32555	0.00168298	0.0456688									gene-SHERM_05808	-0.627361	0.000442817	0.012021
gene-SHERM_08271	2.2646	0.00171037	0.0463587	gene-SHERM_24782	1.02832	0.000798861	0.0216588	gene-SHERM_19294	1.14713	0.00168444	0.0456688									gene-SHERM_05095	-2.03258	0.000445589	0.0120808
gene-SHERM_01712	0.79242	0.00171207	0.0463587	gene-SHERM_20353	1.16073	0.000802952	0.021742	gene-SHERM_21075	-1.11288	0.00168692	0.0456776									gene-SHERM_26996	-0.802269	0.000446691	0.0120953
gene-SHERM_24767	-1.352	0.00172278	0.0465895	gene-SHERM_01590	-0.911498	0.000813075	0.0219839	gene-SHERM_13309	1.59486	0.00169019	0.045708									gene-SHERM_15902	-3.20015	0.000447782	0.0121095
gene-SHERM_27310	0.911841	0.00172928	0.0467059	gene-SHERM_04744	-1.12525	0.000813949	0.0219839	gene-SHERM_22435	-2.09939	0.00169236	0.0457087									gene-SHERM_21935	4.71329	0.000451066	0.0121557
gene-SHERM_18335	1.14021	0.00173571	0.0468203	gene-SHERM_14489	-0.836839	0.000818074	0.0220553	gene-SHERM_23166	-0.981695	0.00169955	0.0458448									gene-SHERM_28742	3.30769	0.00045114	0.0121557
gene-SHERM_23264	1.85412	0.00174374	0.046934	gene-SHERM_14745	-1.44184	0.000818667	0.0220553	gene-SHERM_22505	6.46616	0.00170302	0.0458803									gene-SHERM_19134	-1.02404	0.000451205	0.0121557
gene-SHERM_08045	-1.03779	0.00174434	0.046934	gene-SHERM_21774	1.96096	0.000821368	0.0221001	gene-SHERM_11400	1.54783	0.00175263	0.0471571									gene-SHERM_01996	-0.815219	0.000454428	0.012227
gene-SHERM_09518	-7.41152	0.00174758	0.0469618	gene-SHERM_09021	1.27601	0.000841367	0.0226096	gene-SHERM_04881	0.932034	0.00177335	0.0476544									gene-SHERM_04443	-1.00361	0.000457221	0.0122846
gene-SHERM_23447	2.23214	0.00175297	0.0470474	gene-SHERM_16026	-0.800355	0.00085204	0.0228676	gene-SHERM_09555	4.30805	0.00177944	0.0477578									gene-SHERM_13718	-1.3932	0.000458103	0.0122846
gene-SHERM_00847	-1.06321	0.00177303	0.0475257	gene-SHERM_00379	1.88243	0.000853989	0.0228854	gene-SHERM_12203	6.51124	0.00180748	0.0484491									gene-SHERM_28568	0.951175	0.0004583	0.0122846
gene-SHERM_23920	-1.46851	0.00178885	0.0478893	gene-SHERM_11545	-1.13734	0.000854855	0.0228854	gene-SHERM_12514	-0.556726	0.00181408	0.0485648									gene-SHERM_18638	0.744639	0.00046304	0.01239
gene-SHERM_22439	-1.03515	0.00179945	0.0481127	gene-SHERM_12586	2.51827	0.000859931	0.0229923	gene-SHERM_08529	-1.18075	0.00181759	0.0485977									gene-SHERM_20040	0.810053	0.000463394	0.01239
gene-SHERM_18997	1.29398	0.00180743	0.0482593	gene-SHERM_10214	1.032	0.000881657	0.0235437	gene-SHERM_06947	3.04764	0.0018269	0.0487853									gene-SHERM_01892	1.01243	0.000466027	0.0124447
gene-SHERM_26401	-1.19928	0.00180947	0.0482593	gene-SHERM_18759	2.34379	0.000888364	0.0236931	gene-SHERM_15956	-0.835064	0.00183142	0.0488448									gene-SHERM_05290	-4.9922	0.000478529	0.0127496
gene-SHERM_03064	-1.09557	0.00181545	0.0483046	gene-SHERM_26181	4.90775	0.000902546	0.0240412	gene-SHERM_26371	0.630247	0.00183749	0.0489454									gene-SHERM_21286	1.75909	0.000478641	0.0127496
gene-SHERM_14039	-0.959748	0.00181571	0.0483046	gene-SHERM_05801	-1.51403	0.000907412	0.024083	gene-SHERM_07055	-1.04669	0.00185524	0.0493564									gene-SHERM_03864	-0.900407	0.000479707	0.0127537
gene-SHERM_26307	1.0783	0.00182455	0.0484792	gene-SHERM_24843	6.9414	0.000908201	0.024083	gene-SHERM_17858	3.95814	0.00185865	0.0493853									gene-SHERM_10315	-0.892147	0.000480169	0.0127537
gene-SHERM_01143	-1.85486	0.0018372	0.0487547	gene-SHERM_08089	-1.9323	0.000908291	0.024083	gene-SHERM_17269	0.699124	0.00188089	0.049914									gene-SHERM_12819	0.886556	0.000480594	0.0127537
gene-SHERM_18358	0.880568	0.00184422	0.04888	gene-SHERM_10162	-1.48312	0.000908641	0.024083													gene-SHERM_22671	1.7577	0.000482707	0.0127921
gene-SHERM_28310	-0.655266	0.00185042	0.0489832	gene-SHERM_22824	-2.15064	0.000916679	0.0242658													gene-SHERM_04022	0.682536	0.000483432	0.0127921
gene-SHERM_11528	0.73016	0.00185498	0.0489889	gene-SHERM_28717	-1.80573	0.000918161	0.0242748													gene-SHERM_15781	-1.05734	0.000483842	0.0127921
gene-SHERM_14768	-1.44782	0.00185524	0.0489889	gene-SHERM_16176	-0.961494	0.000930238	0.0245636													gene-SHERM_08174	-1.21478	0.000486793	0.0128541
gene-SHERM_06774	1.29933	0.00187453	0.0493978	gene-SHERM_18152	-0.993453	0.000935456	0.0246465													gene-SHERM_29275	-1.31467	0.000488827	0.0128805
gene-SHERM_07850	2.66907	0.00187537	0.0493978	gene-SHERM_05145	-1.00821	0.000935694	0.0246465													gene-SHERM_10968	-1.16961	0.000489003	0.0128805
gene-SHERM_13309	1.59006	0.00188272	0.0495303	gene-SHERM_25814	2.37906	0.000941841	0.0247521													gene-SHERM_01339	-1.74117	0.000489999	0.0128908
gene-SHERM_25883	-1.20746	0.00188535	0.0495381	gene-SHERM_24173	1.19325	0.000942029	0.0247521													gene-SHERM_10838	1.47183	0.000492111	0.0129304
gene-SHERM_16491	-0.797058	0.00189343	0.0496891	gene-SHERM_09496	-0.729067	0.000943462	0.0247592													gene-SHERM_07720	0.709175	0.000494325	0.012971
gene-SHERM_10838	-1.77833	0.00189708	0.0497236	gene-SHERM_17255	1.33667	0.000947244	0.0248278													gene-SHERM_03029	4.26195	0.000494877	0.012971
				gene-SHERM_12890	0.793417	0.000951177	0.0248944													gene-SHERM_08350	-0.896455	0.000502173	0.0131461
				gene-SHERM_10433	0.651022	0.000952944	0.0248944													gene-SHERM_08351	0.945515	0.000507082	0.0132583
				gene-SHERM_11633	0.623734	0.000953294	0.0248944													gene-SHERM_07186	-0.651707	0.000508487	0.0132787
				gene-SHERM_13781	0.913255	0.000955446	0.0249201													gene-SHERM_25019	0.665306	0.00051256	0.0133659
				gene-SHERM_18583	0.68999	0.000957325	0.0249385													gene-SHERM_02032	-4.7923	0.000513083	0.0133659
				gene-SHERM_14067	-1.55965	0.000958701	0.0249438													gene-SHERM_20968	2.32082	0.000524161	0.0136378
				gene-SHERM_17269	0.749037	0.000965186	0.0250819													gene-SHERM_03672	0.765418	0.000525538	0.0136529
				gene-SHERM_12236	-1.30098	0.000970333	0.0251769													gene-SHERM_07204	0.717506	0.000526024	0.0136529
				gene-SHERM_25007	0.675222	0.000971209	0.0251769													gene-SHERM_28376	4.2791	0.000531029	0.0137376
				gene-SHERM_01411	1.49863	0.000972815	0.0251879													gene-SHERM_27266	1.13799	0.000531115	0.0137376
				gene-SHERM_19336	0.903987	0.000978558	0.0253058													gene-SHERM_06181	-2.09181	0.000531223	0.0137376
				gene-SHERM_29131	1.02856	0.000985385	0.0254514													gene-SHERM_27017	0.941982	0.000534713	0.013811
				gene-SHERM_01833	0.826464	0.000989255	0.0255204													gene-SHERM_19771	0.982428	0.000544086	0.0140256
				gene-SHERM_08274	-0.738251	0.000992725	0.0255505													gene-SHERM_20242	-1.6673	0.000544338	0.0140256
				gene-SHERM_28381	2.0859	0.000992823	0.0255505													gene-SHERM_19101	1.82144	0.000546503	0.0140644
				gene-SHERM_08712	0.834249	0.000995725	0.0255894													gene-SHERM_08529	0.975004	0.000547854	0.0140821
				gene-SHERM_20253	0.888272	0.00099674	0.0255894													gene-SHERM_22926	-2.57252	0.000553169	0.0142016
				gene-SHERM_15874	-6.24418	0.00100054	0.0256561													gene-SHERM_13140	1.47985	0.000557266	0.0142895
				gene-SHERM_03338	1.5149	0.00101606	0.0260227													gene-SHERM_01442	0.720891	0.000560448	0.0143538
				gene-SHERM_04522	1.29167	0.00102198	0.0261427													gene-SHERM_25234	-0.872481	0.000563415	0.0144125
				gene-SHERM_03499	0.751536	0.00102471	0.0261784													gene-SHERM_26692	-1.04175	0.000569182	0.0145425
				gene-SHERM_25515	1.0365	0.00102651	0.0261784													gene-SHERM_04919	-6.11333	0.000581621	0.0148425
				gene-SHERM_26735	6.93495	0.00102767	0.0261784													gene-SHERM_07289	-2.16279	0.000584832	0.0148892
				gene-SHERM_13365	-0.859493	0.00102829	0.0261784													gene-SHERM_09623	0.658513	0.000584851	0.0148892
				gene-SHERM_28503	-2.93604	0.00103191	0.0262392													gene-SHERM_01474	-0.907055	0.000594154	0.015108
				gene-SHERM_07519	-1.42945	0.00103751	0.02635													gene-SHERM_01466	0.720389	0.00060191	0.0152869
				gene-SHERM_19302	0.785197	0.00105034	0.0266442													gene-SHERM_22819	0.707426	0.00061135	0.0155082
				gene-SHERM_08529	-1.24916	0.00105288	0.0266464													gene-SHERM_19175	4.39491	0.00062373	0.0158034
				gene-SHERM_24989	3.31991	0.00105293	0.0266464													gene-SHERM_16680	1.3167	0.000626983	0.0158669
				gene-SHERM_11420	1.25509	0.00105724	0.0267087													gene-SHERM_13589	1.0993	0.000629155	0.015903
				gene-SHERM_14753	1.70261	0.00105791	0.0267087													gene-SHERM_20350	1.41234	0.000632374	0.0159654
				gene-SHERM_13999	-2.38317	0.00106263	0.0267963													gene-SHERM_28411	0.632402	0.00063513	0.016016
				gene-SHERM_09489	0.735728	0.00107494	0.0270746													gene-SHERM_08088	0.739393	0.000637644	0.0160532
				gene-SHERM_06553	3.9686	0.00108072	0.0271878													gene-SHERM_11470	-0.900911	0.000638351	0.0160532
				gene-SHERM_01606	-0.900211	0.0010906	0.0274041													gene-SHERM_12137	0.833883	0.000639722	0.0160532
				gene-SHERM_09720	0.934481	0.00109618	0.0275078													gene-SHERM_06795	-1.79005	0.000640701	0.0160532
				gene-SHERM_01351	-0.982512	0.00109747	0.0275078													gene-SHERM_01384	-0.719651	0.000641025	0.0160532
				gene-SHERM_09555	6.135	0.00110077	0.0275078													gene-SHERM_09691	-0.877858	0.000641134	0.0160532
				gene-SHERM_19278	-2.05385	0.00110112	0.0275078													gene-SHERM_23382	-0.932648	0.000645435	0.0161419
				gene-SHERM_18798	4.26245	0.00110119	0.0275078													gene-SHERM_11434	0.67124	0.000648368	0.0161963
				gene-SHERM_21341	1.38014	0.00111484	0.0278161													gene-SHERM_03270	0.886022	0.000649363	0.0162021
				gene-SHERM_22216	-1.24685	0.00112026	0.0279185													gene-SHERM_09340	-0.589402	0.000651796	0.0162281
				gene-SHERM_17683	-1.18997	0.00112157	0.0279185													gene-SHERM_06684	-0.822105	0.00065193	0.0162281
				gene-SHERM_08356	-1.09854	0.00112942	0.0280812													gene-SHERM_08875	0.719129	0.000654704	0.0162711
				gene-SHERM_01772	0.793825	0.00113316	0.0281413													gene-SHERM_20132	-0.808547	0.000655185	0.0162711
				gene-SHERM_18506	1.27308	0.0011375	0.0282162													gene-SHERM_00632	2.24911	0.00065723	0.0163028
				gene-SHERM_03754	1.59978	0.00113983	0.0282409													gene-SHERM_27916	4.96272	0.000664844	0.0164725
				gene-SHERM_01286	-0.95776	0.00114604	0.0283619													gene-SHERM_08756	1.55655	0.000666518	0.0164948
				gene-SHERM_17283	-0.72309	0.00114901	0.0284022													gene-SHERM_03086	2.41146	0.000674203	0.0166656
				gene-SHERM_19008	-0.622878	0.00115764	0.0285825													gene-SHERM_00554	-0.880273	0.000677477	0.0167025
				gene-SHERM_25210	1.23648	0.001164	0.0287061													gene-SHERM_15764	-0.865603	0.000677909	0.0167025
				gene-SHERM_25195	-1.44451	0.00117487	0.0289407													gene-SHERM_09356	-0.678302	0.000678051	0.0167025
				gene-SHERM_11511	-2.47816	0.00118531	0.029164													gene-SHERM_13681	-1.40496	0.000684593	0.0168442
				gene-SHERM_15419	-1.21362	0.00119769	0.0294346													gene-SHERM_26858	5.04097	0.000688612	0.0169191
				gene-SHERM_00006	-4.13256	0.00121691	0.0298726													gene-SHERM_08170	-1.33718	0.000689856	0.0169191
				gene-SHERM_24258	-1.46079	0.00122091	0.0299361													gene-SHERM_15624	0.528853	0.000690022	0.0169191
				gene-SHERM_28329	-1.00517	0.00125493	0.030735													gene-SHERM_29301	1.13838	0.000698016	0.0170954
				gene-SHERM_05275	-1.48081	0.00126435	0.03093													gene-SHERM_17441	0.582814	0.000704711	0.0172395
				gene-SHERM_04737	1.19582	0.00126622	0.0309402													gene-SHERM_24738	0.966036	0.000705688	0.0172436
				gene-SHERM_03864	-1.07109	0.00127098	0.031021													gene-SHERM_05599	5.05236	0.00071398	0.0174262
				gene-SHERM_02396	1.22922	0.00127261	0.031025													gene-SHERM_02122	2.09818	0.000723596	0.0176407
				gene-SHERM_10284	0.907532	0.00128172	0.0311958													gene-SHERM_21441	1.42693	0.000727816	0.0177232
				gene-SHERM_20000	1.03798	0.00128254	0.0311958													gene-SHERM_05515	-0.574079	0.000737366	0.0179353
				gene-SHERM_12895	-0.978406	0.00128563	0.0312351													gene-SHERM_22125	2.92606	0.000743178	0.018056
				gene-SHERM_14952	-0.876694	0.00128785	0.0312535													gene-SHERM_09180	2.47638	0.000745403	0.0180605
				gene-SHERM_12866	-0.636284	0.00129165	0.0313099													gene-SHERM_16833	2.92504	0.000745848	0.0180605
				gene-SHERM_27698	-1.16895	0.00129802	0.0314286													gene-SHERM_02823	1.17623	0.000745909	0.0180605
				gene-SHERM_26315	-1.08948	0.00130476	0.0315559													gene-SHERM_02279	4.90226	0.000747416	0.0180764
				gene-SHERM_10269	-6.15922	0.00130845	0.0316093													gene-SHERM_06332	1.63139	0.000750789	0.0181374
				gene-SHERM_09870	6.43666	0.00131617	0.0317597													gene-SHERM_15290	0.605303	0.000752812	0.0181607
				gene-SHERM_27539	1.05339	0.00132839	0.0320182													gene-SHERM_02495	0.608547	0.000753462	0.0181607
				gene-SHERM_19602	-1.00973	0.00133132	0.0320526													gene-SHERM_09391	0.597241	0.000761892	0.0183432
				gene-SHERM_11048	-1.29987	0.00133328	0.0320634													gene-SHERM_09160	-0.899066	0.000763992	0.0183729
				gene-SHERM_18424	0.941729	0.00133608	0.0320945													gene-SHERM_22435	-1.35798	0.000768309	0.0184559
				gene-SHERM_04107	0.590544	0.00134988	0.0323682													gene-SHERM_03009	1.12959	0.000776818	0.0186289
				gene-SHERM_17002	1.28249	0.00135051	0.0323682													gene-SHERM_08825	-1.43394	0.000777263	0.0186289
				gene-SHERM_18337	-2.45875	0.00136774	0.0327441													gene-SHERM_05673	0.611713	0.000781511	0.0187097
				gene-SHERM_22946	-1.33039	0.00136966	0.0327533													gene-SHERM_05413	-3.28461	0.000786507	0.0188081
				gene-SHERM_05248	0.854701	0.00137648	0.0328795													gene-SHERM_06947	2.35629	0.000794333	0.0189739
				gene-SHERM_07167	-1.15773	0.00138427	0.0330284													gene-SHERM_18330	-0.718574	0.000805007	0.0192074
				gene-SHERM_28224	-1.82527	0.00138927	0.0331108													gene-SHERM_25031	-0.641033	0.00080976	0.0192991
				gene-SHERM_20918	7.12015	0.00140494	0.0334466													gene-SHERM_04905	3.86594	0.000811337	0.019308
				gene-SHERM_17217	-0.955743	0.00140783	0.0334781													gene-SHERM_16902	1.14265	0.000811946	0.019308
				gene-SHERM_16352	-0.900887	0.00141131	0.0334989													gene-SHERM_08717	-0.681424	0.000819254	0.01946
				gene-SHERM_14408	1.05721	0.00141185	0.0334989													gene-SHERM_28388	0.680245	0.000820299	0.0194631
				gene-SHERM_26408	0.768359	0.00141647	0.0335709													gene-SHERM_23465	0.769711	0.000839645	0.0199
				gene-SHERM_04878	3.25914	0.0014277	0.0337994													gene-SHERM_18270	-0.683563	0.000846697	0.0200448
				gene-SHERM_10007	0.953924	0.00143795	0.0340044													gene-SHERM_02912	-0.901923	0.00085124	0.0201299
				gene-SHERM_28047	-0.965336	0.00146345	0.0345689													gene-SHERM_13745	-1.23698	0.000853788	0.0201678
				gene-SHERM_20001	1.16012	0.00146713	0.0346174													gene-SHERM_27293	-1.13484	0.000868833	0.0204999
				gene-SHERM_22381	1.81815	0.00147651	0.0348001													gene-SHERM_03313	0.999534	0.000869776	0.0204999
				gene-SHERM_26494	-0.875175	0.00148895	0.0350545													gene-SHERM_21189	-1.5544	0.000872805	0.0205486
				gene-SHERM_05585	-0.991722	0.00149774	0.0352088													gene-SHERM_23661	2.70515	0.000880934	0.020717
				gene-SHERM_03750	0.725807	0.00149881	0.0352088													gene-SHERM_09809	-1.17607	0.000882309	0.0207265
				gene-SHERM_16565	6.18063	0.00150371	0.0352851													gene-SHERM_11749	-1.37693	0.000883321	0.0207274
				gene-SHERM_05296	-0.723667	0.00150691	0.0353211													gene-SHERM_17530	-0.560641	0.000885964	0.0207474
				gene-SHERM_21761	6.85795	0.00151025	0.0353605													gene-SHERM_20996	5.07899	0.000886123	0.0207474
				gene-SHERM_14567	1.16158	0.00154232	0.0360716													gene-SHERM_10437	-0.944514	0.000887793	0.0207636
				gene-SHERM_22139	-0.956838	0.00155524	0.0363338													gene-SHERM_20463	-3.77999	0.000896428	0.0209426
				gene-SHERM_23386	-0.868476	0.00156515	0.0364928													gene-SHERM_28547	0.585055	0.000907328	0.021174
				gene-SHERM_09854	-1.82186	0.00156547	0.0364928													gene-SHERM_16085	-2.10397	0.000909378	0.0211986
				gene-SHERM_08424	-0.971271	0.00157307	0.0366297													gene-SHERM_27741	0.796828	0.000916564	0.0213427
				gene-SHERM_04168	1.15218	0.00157486	0.0366314													gene-SHERM_25749	0.554513	0.000920092	0.0213906
				gene-SHERM_25355	1.40147	0.00157932	0.0366705													gene-SHERM_13432	-0.67858	0.00092063	0.0213906
				gene-SHERM_12940	0.702677	0.00158052	0.0366705													gene-SHERM_24188	1.05433	0.000925116	0.0214517
				gene-SHERM_18436	-0.830945	0.00158171	0.0366705													gene-SHERM_03253	-2.10064	0.000925279	0.0214517
				gene-SHERM_28550	3.97633	0.00158375	0.0366778													gene-SHERM_17485	1.00819	0.000929442	0.0215248
				gene-SHERM_03075	-0.91475	0.00159532	0.0369056													gene-SHERM_05050	0.529921	0.000938242	0.0216819
				gene-SHERM_01695	-1.42651	0.00162103	0.0374597													gene-SHERM_11781	-0.945503	0.000938261	0.0216819
				gene-SHERM_15746	0.91225	0.00162354	0.0374771													gene-SHERM_04072	-0.720015	0.00095149	0.0219637
				gene-SHERM_27508	4.91427	0.00162736	0.0375245													gene-SHERM_28670	1.04447	0.000959959	0.0221352
				gene-SHERM_20185	-1.05379	0.00164022	0.03778													gene-SHERM_26958	2.31261	0.000961139	0.0221384
				gene-SHERM_14187	2.14879	0.00164717	0.0378992													gene-SHERM_07879	-0.72909	0.000965226	0.0222085
				gene-SHERM_03097	4.34752	0.00165207	0.0379709													gene-SHERM_15130	-1.04311	0.000969796	0.0222896
				gene-SHERM_14319	1.10608	0.00165903	0.0380897													gene-SHERM_14467	0.694202	0.000971901	0.0223
				gene-SHERM_02544	-0.892598	0.0016733	0.0383455													gene-SHERM_24911	1.65904	0.000973617	0.0223
				gene-SHERM_26999	0.954013	0.00167444	0.0383455													gene-SHERM_15877	-1.24583	0.000973737	0.0223
				gene-SHERM_11560	-2.8375	0.00167558	0.0383455													gene-SHERM_24253	-1.2598	0.000974439	0.0223
				gene-SHERM_26064	0.973996	0.00167749	0.0383481													gene-SHERM_14821	-1.46629	0.000980797	0.0224145
				gene-SHERM_15630	-0.843953	0.0016926	0.0386518													gene-SHERM_06762	-0.961607	0.000981548	0.0224145
				gene-SHERM_01924	2.59051	0.00171752	0.0391677													gene-SHERM_02234	-4.69305	0.000991604	0.0226198
				gene-SHERM_04654	2.21197	0.00171887	0.0391677													gene-SHERM_24912	0.604837	0.00100274	0.0228494
				gene-SHERM_08558	1.07964	0.00174104	0.0396306													gene-SHERM_08235	0.831382	0.00100576	0.0228936
				gene-SHERM_20762	1.01365	0.00174548	0.0396892													gene-SHERM_18000	-0.978368	0.00101334	0.0230415
				gene-SHERM_13181	1.88915	0.00177497	0.0403166													gene-SHERM_15282	1.11791	0.00102822	0.0233173
				gene-SHERM_13170	-0.894938	0.00179811	0.0407988													gene-SHERM_28138	4.11805	0.00102928	0.0233173
				gene-SHERM_01790	0.967939	0.00180044	0.040808													gene-SHERM_00623	-0.821842	0.00102935	0.0233173
				gene-SHERM_03818	-0.689778	0.00180459	0.0408585													gene-SHERM_23560	0.950974	0.00102985	0.0233173
				gene-SHERM_29053	-1.53782	0.00180944	0.0409249													gene-SHERM_28474	1.08244	0.00104633	0.0236652
				gene-SHERM_24055	-1.10355	0.00181427	0.0409907													gene-SHERM_15875	-0.650895	0.00105733	0.0238763
				gene-SHERM_16817	1.14408	0.00181878	0.0409976													gene-SHERM_25136	-1.54898	0.0010579	0.0238763
				gene-SHERM_00396	-0.976237	0.00182021	0.0409976													gene-SHERM_20705	-0.895074	0.00106521	0.0239964
				gene-SHERM_05907	1.00743	0.00182036	0.0409976													gene-SHERM_15825	1.9283	0.00106548	0.0239964
				gene-SHERM_15887	-1.53558	0.0018242	0.0410406													gene-SHERM_14600	-0.592555	0.00106847	0.0240382
				gene-SHERM_25290	-0.747072	0.00183126	0.041156													gene-SHERM_12384	5.28172	0.00107664	0.0241967
				gene-SHERM_13555	1.64363	0.00183471	0.04119													gene-SHERM_24886	1.75137	0.00108441	0.0243455
				gene-SHERM_28546	0.922892	0.00184603	0.0414006													gene-SHERM_21926	1.53263	0.00108795	0.0243993
				gene-SHERM_05699	-1.2408	0.00185644	0.0415901													gene-SHERM_03221	-0.472672	0.00108943	0.0244067
				gene-SHERM_28878	1.1969	0.00186776	0.0417888													gene-SHERM_16686	1.06983	0.00109108	0.0244179
				gene-SHERM_13264	-4.79715	0.00186924	0.0417888													gene-SHERM_27519	-1.72254	0.00111362	0.0248963
				gene-SHERM_07450	-1.73511	0.0018715	0.0417955													gene-SHERM_10983	-1.86211	0.00111767	0.0249604
				gene-SHERM_24696	-1.43862	0.0018738	0.0418031													gene-SHERM_03894	0.830186	0.00111893	0.0249625
				gene-SHERM_09352	-1.2438	0.0018799	0.0418952													gene-SHERM_18131	0.689806	0.00112501	0.0250718
				gene-SHERM_08293	-1.08907	0.00188287	0.0419174													gene-SHERM_26295	-1.43122	0.00113288	0.0252208
				gene-SHERM_14576	1.14464	0.00190066	0.0422694													gene-SHERM_20010	3.61565	0.00113687	0.0252752
				gene-SHERM_04153	1.04676	0.00190267	0.04227													gene-SHERM_25250	0.721631	0.0011377	0.0252752
				gene-SHERM_03572	4.89535	0.001926	0.042685													gene-SHERM_25248	0.682744	0.00114508	0.0254004
				gene-SHERM_15851	-1.99151	0.00192777	0.042685													gene-SHERM_02659	0.927268	0.0011472	0.0254004
				gene-SHERM_21475	-1.27538	0.00192928	0.042685													gene-SHERM_04123	2.6961	0.00114733	0.0254004
				gene-SHERM_02645	5.91452	0.00192938	0.042685													gene-SHERM_12771	-1.08124	0.00114811	0.0254004
				gene-SHERM_04691	5.0392	0.00194257	0.0429322													gene-SHERM_10024	-1.06698	0.00115024	0.0254211
				gene-SHERM_00582	-1.13978	0.0019452	0.0429457													gene-SHERM_02086	0.944057	0.00115527	0.0254918
				gene-SHERM_10696	-1.53676	0.00196615	0.0433634													gene-SHERM_22208	0.489937	0.00115587	0.0254918
				gene-SHERM_11070	-0.909981	0.00197669	0.0435373													gene-SHERM_05423	-5.09935	0.00115703	0.0254918
				gene-SHERM_03382	1.08367	0.00197813	0.0435373													gene-SHERM_04196	-0.609178	0.00116016	0.0255343
				gene-SHERM_11749	-1.68472	0.00198227	0.0435834													gene-SHERM_28741	-1.11946	0.00116648	0.0256468
				gene-SHERM_06276	4.11393	0.00199756	0.0438103													gene-SHERM_16072	-1.20034	0.00116999	0.0256671
				gene-SHERM_26027	-2.12361	0.00199766	0.0438103													gene-SHERM_08876	0.685047	0.00117032	0.0256671
				gene-SHERM_04256	1.10414	0.00199877	0.0438103													gene-SHERM_05164	-0.743192	0.001172	0.0256671
				gene-SHERM_20329	0.708443	0.00200762	0.043959													gene-SHERM_27714	1.49207	0.00117222	0.0256671
				gene-SHERM_18257	-2.61754	0.00202161	0.0442199													gene-SHERM_26511	1.47876	0.00117775	0.0257617
				gene-SHERM_26909	-0.884735	0.0020283	0.0443207													gene-SHERM_03333	3.3459	0.00118648	0.0259134
				gene-SHERM_03187	-1.16533	0.00204474	0.0446341													gene-SHERM_09064	-0.920789	0.00118712	0.0259134
				gene-SHERM_03739	1.35148	0.0020488	0.0446769													gene-SHERM_01219	0.676063	0.0011901	0.0259517
				gene-SHERM_16295	-1.56155	0.00206078	0.0448921													gene-SHERM_16891	3.47571	0.00119726	0.0260812
				gene-SHERM_07093	1.30364	0.00206991	0.045045													gene-SHERM_11243	5.07941	0.00122194	0.0265915
				gene-SHERM_27908	-1.03565	0.00209425	0.045526													gene-SHERM_18022	-0.805172	0.00122625	0.0266581
				gene-SHERM_07739	-1.04501	0.0020963	0.045526													gene-SHERM_12326	-1.11054	0.00122812	0.0266715
				gene-SHERM_13618	-3.05812	0.00210331	0.0456316													gene-SHERM_26421	4.18978	0.00125952	0.0273255
				gene-SHERM_00198	5.15929	0.00212123	0.0459738													gene-SHERM_20261	-2.34879	0.00126126	0.0273354
				gene-SHERM_00678	-1.67072	0.0021249	0.0460063													gene-SHERM_06847	-0.835217	0.00126593	0.0274087
				gene-SHERM_07084	-1.18127	0.00213405	0.0461439													gene-SHERM_03008	0.91012	0.0012742	0.0275385
				gene-SHERM_19486	-0.79046	0.00213559	0.0461439													gene-SHERM_15386	1.51278	0.00127451	0.0275385
				gene-SHERM_08368	-4.3137	0.00213819	0.0461533													gene-SHERM_01745	-4.50404	0.001278	0.0275858
				gene-SHERM_07285	-1.08812	0.00214641	0.0462518													gene-SHERM_07719	0.622704	0.001282	0.0276377
				gene-SHERM_11609	5.18603	0.0021471	0.0462518													gene-SHERM_03532	-0.901224	0.001283	0.0276377
				gene-SHERM_08140	3.66445	0.00215098	0.0462885													gene-SHERM_23474	-0.721422	0.00128986	0.0277575
				gene-SHERM_18900	6.3641	0.00216311	0.0464881													gene-SHERM_21843	1.03755	0.0012932	0.0277977
				gene-SHERM_24005	2.13987	0.00216638	0.0464881													gene-SHERM_26551	-1.06129	0.00129434	0.0277977
				gene-SHERM_08905	1.6095	0.00216681	0.0464881													gene-SHERM_11664	-0.720252	0.0012994	0.0278781
				gene-SHERM_20461	1.13607	0.0021734	0.0465825													gene-SHERM_04379	-0.610844	0.00130939	0.0280642
				gene-SHERM_04492	1.20787	0.00219259	0.0469219													gene-SHERM_00944	-0.80853	0.00131236	0.0280995
				gene-SHERM_01130	-1.2871	0.00219364	0.0469219													gene-SHERM_10868	3.86032	0.00133078	0.0284654
				gene-SHERM_25858	1.66989	0.00219661	0.0469382													gene-SHERM_12577	0.753039	0.00133369	0.028499
				gene-SHERM_02382	2.99675	0.00220024	0.0469687													gene-SHERM_13999	-1.5683	0.00134343	0.0286784
				gene-SHERM_21783	1.81979	0.00220271	0.0469743													gene-SHERM_16450	-1.17505	0.00134741	0.0287057
				gene-SHERM_13458	1.23695	0.00222317	0.0473631													gene-SHERM_23664	1.79898	0.00134741	0.0287057
				gene-SHERM_23771	-1.01504	0.00223517	0.047571													gene-SHERM_13638	3.26389	0.00135172	0.0287517
				gene-SHERM_28839	0.81811	0.00224437	0.0477193													gene-SHERM_05814	-0.6913	0.00135228	0.0287517
				gene-SHERM_10252	6.68106	0.0022633	0.0480085													gene-SHERM_26548	-2.57046	0.00135385	0.0287565
				gene-SHERM_26956	-2.55925	0.00226363	0.0480085													gene-SHERM_04838	0.994921	0.00135552	0.0287632
				gene-SHERM_11786	-1.31163	0.00226474	0.0480085													gene-SHERM_01829	-4.03797	0.00135942	0.0288173
				gene-SHERM_21714	1.06058	0.00226822	0.0480344													gene-SHERM_03005	1.19528	0.00137027	0.0290148
				gene-SHERM_25114	-1.27393	0.00230343	0.0487316													gene-SHERM_25735	-2.30128	0.00137146	0.0290148
				gene-SHERM_09034	0.850423	0.00230862	0.0487369													gene-SHERM_07638	-0.933141	0.00137612	0.0290843
				gene-SHERM_20482	0.900576	0.00230969	0.0487369													gene-SHERM_05031	0.825152	0.00138008	0.029135
				gene-SHERM_16401	-1.64007	0.00231056	0.0487369													gene-SHERM_28524	-0.583019	0.00138154	0.029135
				gene-SHERM_01191	-1.00713	0.002343	0.0493724													gene-SHERM_28801	-0.926199	0.00138262	0.029135
				gene-SHERM_19806	2.94771	0.00236275	0.0497394													gene-SHERM_15148	-0.543762	0.00139581	0.0293837
				gene-SHERM_09639	-5.18584	0.00236766	0.0497934													gene-SHERM_05827	1.54189	0.0014098	0.0296491
				gene-SHERM_14964	1.35315	0.00237279	0.0498521													gene-SHERM_28126	0.871661	0.00141139	0.0296531
																				gene-SHERM_10949	-0.497801	0.00142395	0.0298875
																				gene-SHERM_28139	0.782859	0.00143764	0.0301452
																				gene-SHERM_27420	-0.797548	0.00144504	0.0302531
																				gene-SHERM_04892	1.93148	0.00144563	0.0302531
																				gene-SHERM_01740	-3.05644	0.00145395	0.0303973
																				gene-SHERM_06171	1.37292	0.00146389	0.0305751
																				gene-SHERM_24502	0.619802	0.00147263	0.0307275
																				gene-SHERM_03059	1.1311	0.00147567	0.0307606
																				gene-SHERM_26132	-1.13586	0.00148007	0.0308222
																				gene-SHERM_01604	-0.677558	0.00148372	0.030868
																				gene-SHERM_00721	-4.11677	0.00149231	0.0310095
																				gene-SHERM_14028	1.54303	0.00149343	0.0310095
																				gene-SHERM_17381	2.1289	0.00149677	0.0310485
																				gene-SHERM_00486	0.6228	0.00150179	0.0311224
																				gene-SHERM_23806	-3.25176	0.0015045	0.031148
																				gene-SHERM_01972	-0.942298	0.00150918	0.0312147
																				gene-SHERM_23197	1.07003	0.001532	0.0316558
																				gene-SHERM_04376	0.856486	0.00153518	0.0316908
																				gene-SHERM_27647	2.47519	0.00153888	0.0317364
																				gene-SHERM_24785	-0.867734	0.00154092	0.0317478
																				gene-SHERM_01905	-2.32655	0.00154802	0.0318631
																				gene-SHERM_20245	0.963177	0.001553	0.0319347
																				gene-SHERM_15045	-1.3904	0.00155752	0.0319968
																				gene-SHERM_08105	-1.5717	0.00156165	0.0320506
																				gene-SHERM_03039	0.77314	0.00157248	0.0322418
																				gene-SHERM_24990	0.70546	0.00158496	0.0324587
																				gene-SHERM_25758	-2.19987	0.00158611	0.0324587
																				gene-SHERM_17283	-0.541899	0.00158886	0.0324838
																				gene-SHERM_05452	-0.623893	0.00159539	0.0325668
																				gene-SHERM_07075	-3.36297	0.00159598	0.0325668
																				gene-SHERM_24855	1.81141	0.00159773	0.0325714
																				gene-SHERM_15278	0.828296	0.00160341	0.0326558
																				gene-SHERM_05839	0.976422	0.00164169	0.0334035
																				gene-SHERM_13331	3.05298	0.00164706	0.0334807
																				gene-SHERM_04922	-3.49118	0.00164986	0.033494
																				gene-SHERM_01792	0.504022	0.00165209	0.033494
																				gene-SHERM_25326	-1.87408	0.00165243	0.033494
																				gene-SHERM_08556	4.88098	0.00165445	0.0335031
																				gene-SHERM_16128	-4.32813	0.00165885	0.0335602
																				gene-SHERM_03185	1.50652	0.00166483	0.0336229
																				gene-SHERM_25084	0.92997	0.00166511	0.0336229
																				gene-SHERM_26072	-1.19758	0.00167282	0.0337465
																				gene-SHERM_07044	-0.911497	0.00168828	0.0340261
																				gene-SHERM_19035	-1.38442	0.00169848	0.0341993
																				gene-SHERM_13677	-0.809971	0.00170041	0.0342059
																				gene-SHERM_27179	-0.924841	0.00170918	0.0343316
																				gene-SHERM_23716	1.82793	0.00170988	0.0343316
																				gene-SHERM_18654	-0.625574	0.00171259	0.0343321
																				gene-SHERM_02779	1.14381	0.00171313	0.0343321
																				gene-SHERM_28988	-1.56605	0.00171694	0.034376
																				gene-SHERM_23173	1.22197	0.00171902	0.0343851
																				gene-SHERM_18461	2.90096	0.00172376	0.0344284
																				gene-SHERM_26652	0.830229	0.00172518	0.0344284
																				gene-SHERM_27952	-0.647818	0.00172603	0.0344284
																				gene-SHERM_19376	0.632374	0.00173868	0.0346482
																				gene-SHERM_04019	-1.73313	0.00174166	0.0346752
																				gene-SHERM_13560	1.08527	0.00174658	0.0347406
																				gene-SHERM_06859	-2.48828	0.00175527	0.0348809
																				gene-SHERM_03682	-1.33213	0.0017637	0.0350157
																				gene-SHERM_28955	1.18108	0.00177007	0.0351095
																				gene-SHERM_24437	1.51609	0.00178265	0.0353259
																				gene-SHERM_15628	2.51194	0.00179642	0.0355657
																				gene-SHERM_00858	0.641305	0.00180177	0.0356386
																				gene-SHERM_04675	2.46469	0.00180473	0.0356639
																				gene-SHERM_27508	3.18637	0.00184233	0.0363732
																				gene-SHERM_13781	0.661413	0.00185327	0.0365552
																				gene-SHERM_09459	-4.02853	0.00185667	0.0365885
																				gene-SHERM_24833	-0.751386	0.00185853	0.0365911
																				gene-SHERM_14705	-1.11107	0.00186446	0.0366433
																				gene-SHERM_14615	-0.654926	0.00186462	0.0366433
																				gene-SHERM_20316	-1.26803	0.00186965	0.0367082
																				gene-SHERM_15864	-0.751837	0.00188036	0.0368845
																				gene-SHERM_03572	5.33791	0.00190268	0.0372879
																				gene-SHERM_27113	0.631728	0.00190922	0.0373818
																				gene-SHERM_27572	-0.894503	0.00191861	0.0375281
																				gene-SHERM_11480	1.15502	0.00192193	0.0375281
																				gene-SHERM_19734	1.50852	0.00192198	0.0375281
																				gene-SHERM_28262	1.21389	0.00195395	0.0381099
																				gene-SHERM_23185	-1.08457	0.00195537	0.0381099
																				gene-SHERM_01416	-1.32692	0.00195932	0.038152
																				gene-SHERM_17669	-1.01878	0.00197403	0.0384033
																				gene-SHERM_03075	-0.692494	0.0019793	0.0384707
																				gene-SHERM_07144	0.493401	0.00200857	0.0390041
																				gene-SHERM_23721	1.4829	0.00201753	0.0391422
																				gene-SHERM_06125	-1.76132	0.00202192	0.0391918
																				gene-SHERM_18474	2.34103	0.00203444	0.0393985
																				gene-SHERM_12169	-1.8842	0.0020371	0.0394142
																				gene-SHERM_27289	-1.05789	0.00204955	0.039619
																				gene-SHERM_03179	1.56863	0.00206052	0.0397949
																				gene-SHERM_02258	0.482416	0.00206274	0.0398018
																				gene-SHERM_09579	-0.532931	0.00206999	0.0399055
																				gene-SHERM_29006	-2.30648	0.00207586	0.0399824
																				gene-SHERM_12373	0.747517	0.00207917	0.0400099
																				gene-SHERM_11442	-2.4166	0.00208414	0.0400429
																				gene-SHERM_11748	0.757038	0.00208465	0.0400429
																				gene-SHERM_13363	-3.20359	0.00211215	0.0405281
																				gene-SHERM_05132	-0.50851	0.00211372	0.0405281
																				gene-SHERM_02005	-0.801599	0.00211949	0.0405699
																				gene-SHERM_04305	-1.22886	0.00212102	0.0405699
																				gene-SHERM_21490	-1.39251	0.00212161	0.0405699
																				gene-SHERM_26109	-3.47629	0.00213451	0.0407799
																				gene-SHERM_03400	-2.27501	0.00213776	0.0408054
																				gene-SHERM_03735	-0.712108	0.00214499	0.0409067
																				gene-SHERM_25376	0.629588	0.00215003	0.0409661
																				gene-SHERM_25856	0.707184	0.0021645	0.0412049
																				gene-SHERM_23521	-2.36118	0.00216674	0.0412106
																				gene-SHERM_10304	0.525675	0.0021692	0.0412206
																				gene-SHERM_01368	-0.747546	0.00217302	0.0412563
																				gene-SHERM_08153	1.8103	0.00218285	0.0414061
																				gene-SHERM_01284	0.909842	0.00218622	0.041433
																				gene-SHERM_22288	0.765863	0.00223233	0.0422693
																				gene-SHERM_25706	-0.800468	0.00225082	0.0425305
																				gene-SHERM_24256	-0.546531	0.00225503	0.0425305
																				gene-SHERM_08197	1.12357	0.00225562	0.0425305
																				gene-SHERM_01606	-0.651593	0.00225579	0.0425305
																				gene-SHERM_16534	-0.709412	0.00225656	0.0425305
																				gene-SHERM_10410	0.6969	0.00225811	0.0425305
																				gene-SHERM_12474	0.760537	0.00226562	0.042634
																				gene-SHERM_04270	-2.19996	0.00227015	0.0426736
																				gene-SHERM_01458	-1.15245	0.00227173	0.0426736
																				gene-SHERM_03435	3.27813	0.00227614	0.0427187
																				gene-SHERM_02650	0.637675	0.00229078	0.0429556
																				gene-SHERM_16679	0.550826	0.0022991	0.0430736
																				gene-SHERM_27213	0.467664	0.0023044	0.043135
																				gene-SHERM_01964	-2.21075	0.00231138	0.0432278
																				gene-SHERM_20098	-3.39326	0.00232687	0.0434791
																				gene-SHERM_16728	0.998769	0.00233508	0.0435943
																				gene-SHERM_08485	-0.466034	0.00234174	0.0436575
																				gene-SHERM_05739	2.57702	0.00234402	0.0436575
																				gene-SHERM_06946	-1.90985	0.00234462	0.0436575
																				gene-SHERM_03081	-3.24144	0.00235174	0.0437518
																				gene-SHERM_14337	3.89931	0.00235615	0.0437955
																				gene-SHERM_17687	1.10596	0.00236939	0.043992
																				gene-SHERM_05890	-0.469996	0.00237085	0.043992
																				gene-SHERM_08727	-5.39954	0.00237395	0.0440111
																				gene-SHERM_26863	-1.08667	0.00238112	0.0441057
																				gene-SHERM_14617	2.30845	0.00240695	0.044536
																				gene-SHERM_25773	1.48478	0.00240854	0.044536
																				gene-SHERM_15850	1.14648	0.00241313	0.0445821
																				gene-SHERM_03751	0.727491	0.00241973	0.0446335
																				gene-SHERM_06652	0.575552	0.00242202	0.0446335
																				gene-SHERM_12572	-0.981103	0.0024222	0.0446335
																				gene-SHERM_04952	0.633349	0.00243541	0.044838
																				gene-SHERM_24950	1.23728	0.00243832	0.0448392
																				gene-SHERM_00389	4.607	0.0024398	0.0448392
																				gene-SHERM_08555	-0.788578	0.00244179	0.0448392
																				gene-SHERM_19088	2.87498	0.00245947	0.045123
																				gene-SHERM_09315	4.49821	0.00246148	0.045123
																				gene-SHERM_15771	1.1549	0.00246706	0.0451852
																				gene-SHERM_04472	1.17518	0.00246912	0.0451852
																				gene-SHERM_00412	4.09762	0.00247708	0.0452259
																				gene-SHERM_11628	0.820418	0.00247711	0.0452259
																				gene-SHERM_25859	0.437351	0.00247772	0.0452259
																				gene-SHERM_08041	-1.08454	0.00249892	0.0455736
																				gene-SHERM_10472	-2.94866	0.00251891	0.045899
																				gene-SHERM_03295	-0.688377	0.0025236	0.0459451
																				gene-SHERM_01907	-0.62289	0.00253054	0.0460321
																				gene-SHERM_03587	-0.871856	0.00254291	0.0462176
																				gene-SHERM_21627	1.20151	0.00255392	0.0463781
																				gene-SHERM_27935	-0.709692	0.00255647	0.0463839
																				gene-SHERM_16804	-1.06589	0.0025586	0.0463839
																				gene-SHERM_19480	1.0492	0.0025698	0.0465472
																				gene-SHERM_09932	-1.33328	0.00257306	0.0465667
																				gene-SHERM_27769	-5.18977	0.00257837	0.0466231
																				gene-SHERM_07940	3.81812	0.00261601	0.0472636
																				gene-SHERM_11108	-1.26132	0.00262067	0.0473076
																				gene-SHERM_23187	-0.647769	0.00263811	0.0475821
																				gene-SHERM_05588	-0.55388	0.00265055	0.0477661
																				gene-SHERM_22401	-2.18021	0.00267195	0.048108
																				gene-SHERM_02717	-2.09291	0.00267405	0.048108
																				gene-SHERM_01152	-1.5815	0.00268314	0.0482308
																				gene-SHERM_03096	0.869669	0.00268783	0.0482743
																				gene-SHERM_13381	-0.66937	0.00271314	0.0486878
																				gene-SHERM_27150	-5.45504	0.00271549	0.0486889
																				gene-SHERM_19143	0.480573	0.00271903	0.0487114
																				gene-SHERM_13652	-1.01448	0.00273245	0.0489107
																				gene-SHERM_09493	-1.57056	0.00274113	0.0490247
																				gene-SHERM_08204	1.00718	0.00275231	0.0491739
																				gene-SHERM_16380	-1.27436	0.00275409	0.0491739
																				gene-SHERM_13487	-2.38801	0.00275642	0.0491742
																				gene-SHERM_04258	0.575882	0.00276724	0.049289
																				gene-SHERM_03677	1.36438	0.00276748	0.049289
																				gene-SHERM_20046	-0.555764	0.00277112	0.0493004
																				gene-SHERM_26807	3.6875	0.00277276	0.0493004
																				gene-SHERM_20612	5.48329	0.00281084	0.0499
																				gene-SHERM_02314	0.461121	0.00281117	0.0499

## Sheet: Supplemental Table 3
Supplemental Table 3. DEGs detected in SyA treatments
1 h				3 h				6 h				12 h				18 h				24 h
gene_ID	logFC	PValue	FDR	gene_ID	logFC	PValue	FDR	gene_ID	logFC	PValue	FDR	gene_ID	logFC	PValue	FDR	gene_ID	logFC	PValue	FDR	gene_ID	logFC	PValue	FDR
gene-SHERM_06172	3.07881	1.83653e-15	3.90868e-11	gene-SHERM_06172	2.59825	9.1035e-13	9.93616e-09	gene-SHERM_03094	4.03044	4.09729e-16	8.72026e-12	gene-SHERM_03094	4.14642	8.20983e-17	1.7473e-12	gene-SHERM_03094	4.54112	4.51083e-18	9.6004e-14	gene-SHERM_03094	4.51953	3.21012e-23	6.8321e-19
gene-SHERM_06785	2.20044	3.18808e-08	0.000339259	gene-SHERM_03094	3.39428	9.33718e-13	9.93616e-09	gene-SHERM_15393	2.48835	2.3779e-14	2.53044e-10	gene-SHERM_10061	8.44892	5.00211e-14	4.28895e-10	gene-SHERM_23885	3.93383	2.39164e-16	2.54507e-12	gene-SHERM_20353	4.35767	5.58406e-22	5.94227e-18
gene-SHERM_24153	1.59702	1.57785e-07	0.0008528	gene-SHERM_26395	2.61903	1.54866e-12	1.09867e-08	gene-SHERM_06172	2.20529	1.59085e-11	1.1286e-07	gene-SHERM_16160	7.11865	8.01685e-14	4.28895e-10	gene-SHERM_01837	6.49725	6.31904e-16	3.90411e-12	gene-SHERM_23885	3.81141	6.29242e-21	3.39446e-17
gene-SHERM_11299	2.18331	1.60278e-07	0.0008528	gene-SHERM_15393	2.1915	1.3199e-11	7.02285e-08	gene-SHERM_11299	2.8464	1.72101e-10	7.67365e-07	gene-SHERM_15393	2.38161	8.0608e-14	4.28895e-10	gene-SHERM_20353	3.96563	7.33751e-16	3.90411e-12	gene-SHERM_14526	3.71959	6.84071e-21	3.39446e-17
gene-SHERM_20979	1.85329	3.1652e-07	0.0013473	gene-SHERM_15967	2.52701	3.52143e-11	1.49893e-07	gene-SHERM_16160	6.99011	2.02332e-10	7.67365e-07	gene-SHERM_23885	3.14068	2.4055e-13	9.24695e-10	gene-SHERM_15393	2.56216	7.86425e-15	3.3475e-11	gene-SHERM_15393	2.76449	7.97459e-21	3.39446e-17
gene-SHERM_15393	1.34408	6.01319e-07	0.0019795	gene-SHERM_13378	2.89323	3.23709e-10	1.07536e-06	gene-SHERM_21568	2.98067	2.43434e-10	7.67365e-07	gene-SHERM_20353	3.27125	2.60685e-13	9.24695e-10	gene-SHERM_01211	-3.25502	3.22705e-14	1.14469e-10	gene-SHERM_23023	3.34643	2.30563e-20	8.17847e-17
gene-SHERM_18147	1.50332	6.51059e-07	0.0019795	gene-SHERM_12584	2.11526	3.53686e-10	1.07536e-06	gene-SHERM_04770	4.03029	2.52387e-10	7.67365e-07	gene-SHERM_01837	6.9941	5.14532e-13	1.5644e-09	gene-SHERM_16160	6.98862	5.82269e-14	1.77035e-10	gene-SHERM_12638	3.98887	3.34488e-19	1.01699e-15
gene-SHERM_03094	1.88283	8.90115e-07	0.00236804	gene-SHERM_11299	2.92497	4.2684e-10	1.13556e-06	gene-SHERM_09172	1.80973	7.1595e-10	1.90469e-06	gene-SHERM_28566	5.10218	3.63358e-12	8.8628e-09	gene-SHERM_10061	6.84838	7.535e-14	2.00459e-10	gene-SHERM_01837	5.28276	7.78617e-19	2.07141e-15
gene-SHERM_20353	1.79752	3.68037e-06	0.00870325	gene-SHERM_06864	3.9243	2.09558e-09	4.95558e-06	gene-SHERM_06864	3.80738	1.73535e-09	4.10371e-06	gene-SHERM_28963	2.89347	3.74784e-12	8.8628e-09	gene-SHERM_12638	3.52484	8.78811e-14	2.07819e-10	gene-SHERM_04770	5.77918	1.4546e-18	3.4398e-15
gene-SHERM_01797	1.51129	7.15993e-06	0.0152385	gene-SHERM_23460	1.82118	4.49637e-09	9.56962e-06	gene-SHERM_20353	2.37774	2.67321e-09	5.6894e-06	gene-SHERM_11299	3.24709	5.20961e-12	1.10876e-08	gene-SHERM_14526	3.16001	1.45835e-13	3.1038e-10	gene-SHERM_09172	2.42799	2.48772e-18	5.11327e-15
gene-SHERM_00731	3.16571	8.70658e-06	0.0168456	gene-SHERM_13562	2.21837	1.58701e-08	3.07057e-05	gene-SHERM_15967	1.97475	3.66312e-09	6.61524e-06	gene-SHERM_12638	2.92899	8.66385e-12	1.6763e-08	gene-SHERM_04770	5.41535	1.82368e-13	3.38816e-10	gene-SHERM_01211	-3.15051	2.64276e-18	5.11327e-15
gene-SHERM_03295	-1.3673	1.57626e-05	0.0279563	gene-SHERM_28944	3.02843	1.80496e-08	3.20124e-05	gene-SHERM_28963	2.2681	3.72987e-09	6.61524e-06	gene-SHERM_04770	4.33924	1.44691e-11	2.56622e-08	gene-SHERM_02595	2.53352	1.91035e-13	3.38816e-10	gene-SHERM_17565	4.71202	4.01011e-18	7.11227e-15
gene-SHERM_10416	7.66632	2.43535e-05	0.0398705	gene-SHERM_16485	1.55209	2.15941e-08	3.53529e-05	gene-SHERM_12975	1.62789	5.86177e-09	9.21103e-06	gene-SHERM_09172	2.03828	2.31466e-11	3.78945e-08	gene-SHERM_28566	5.4856	2.18182e-13	3.57197e-10	gene-SHERM_13872	2.07174	5.03386e-18	8.2412e-15
				gene-SHERM_20767	2.42903	5.0918e-08	7.74062e-05	gene-SHERM_28249	1.76877	6.05903e-09	9.21103e-06	gene-SHERM_03448	-2.32063	3.39614e-11	4.9018e-08	gene-SHERM_16182	3.16459	1.83142e-12	2.78416e-09	gene-SHERM_05223	4.78256	6.58159e-18	1.00054e-14
				gene-SHERM_06407	3.5138	1.43094e-07	0.000203031	gene-SHERM_13559	5.10799	6.64124e-09	9.42304e-06	gene-SHERM_07402	5.41696	3.45473e-11	4.9018e-08	gene-SHERM_10672	7.47793	2.48185e-12	3.52142e-09	gene-SHERM_07462	2.63643	1.13458e-17	1.52405e-14
				gene-SHERM_12975	1.5441	1.6102e-07	0.000214187	gene-SHERM_04461	-1.76959	7.37084e-09	9.80461e-06	gene-SHERM_04461	-2.14361	4.23791e-11	5.63721e-08	gene-SHERM_07402	5.49412	6.13684e-12	8.16315e-09	gene-SHERM_09081	-3.40546	1.14574e-17	1.52405e-14
				gene-SHERM_06785	2.0273	3.26822e-07	0.000409162	gene-SHERM_10672	6.75365	1.48797e-08	1.79429e-05	gene-SHERM_16182	2.75645	7.97328e-11	9.98208e-08	gene-SHERM_10056	8.59971	1.01406e-11	1.26955e-08	gene-SHERM_28566	5.11588	2.18131e-17	2.73087e-14
				gene-SHERM_02207	8.91998	3.59238e-07	0.000424759	gene-SHERM_03448	-1.85467	1.51751e-08	1.79429e-05	gene-SHERM_02595	2.06874	9.06625e-11	1.07198e-07	gene-SHERM_08091	3.16223	1.17352e-11	1.38756e-08	gene-SHERM_06154	2.74295	2.787e-17	3.29531e-14
				gene-SHERM_13560	2.87017	4.01688e-07	0.000449954	gene-SHERM_15566	5.44623	1.79018e-08	2.00529e-05	gene-SHERM_10056	10.0178	1.9791e-10	2.18763e-07	gene-SHERM_03329	4.58153	2.08753e-11	2.33836e-08	gene-SHERM_13795	-5.49604	4.50765e-17	5.04928e-14
				gene-SHERM_09172	1.50676	4.42425e-07	0.000470807	gene-SHERM_20767	2.35484	2.53856e-08	2.70141e-05	gene-SHERM_06864	4.28856	2.07584e-10	2.18763e-07	gene-SHERM_11299	3.12058	2.32458e-11	2.4737e-08	gene-SHERM_16182	3.29771	6.56783e-17	6.98915e-14
				gene-SHERM_03499	1.29812	1.09992e-06	0.00111474	gene-SHERM_07462	1.73681	3.4819e-08	3.52882e-05	gene-SHERM_18147	2.06508	2.15854e-10	2.18763e-07	gene-SHERM_13795	-4.8117	2.69991e-11	2.73629e-08	gene-SHERM_06172	2.42513	7.0687e-17	7.16396e-14
				gene-SHERM_17383	2.75756	1.25624e-06	0.00117766	gene-SHERM_06827	1.43874	4.28593e-08	4.14624e-05	gene-SHERM_13795	-4.30583	3.94142e-10	3.81297e-07	gene-SHERM_17565	3.85626	4.37446e-11	4.23189e-08	gene-SHERM_02595	2.3711	1.11572e-16	1.07936e-13
				gene-SHERM_20348	2.33913	1.27267e-06	0.00117766	gene-SHERM_02595	1.59037	1.04183e-07	9.64056e-05	gene-SHERM_18455	3.35612	4.2721e-10	3.95318e-07	gene-SHERM_28963	2.63892	4.7398e-11	4.38596e-08	gene-SHERM_10061	5.28677	2.21083e-16	2.04579e-13
				gene-SHERM_23857	3.20457	1.46381e-06	0.0012981	gene-SHERM_26395	1.58375	1.55091e-07	0.000137533	gene-SHERM_07154	-2.27673	5.10354e-10	4.52578e-07	gene-SHERM_06864	5.00186	5.20708e-11	4.61759e-08	gene-SHERM_00582	-3.2825	2.32428e-16	2.06115e-13
				gene-SHERM_28963	1.90684	1.55823e-06	0.00132656	gene-SHERM_20301	3.24866	1.9015e-07	0.000155926	gene-SHERM_03223	2.41026	5.54706e-10	4.72232e-07	gene-SHERM_27698	2.73811	5.63607e-11	4.7981e-08	gene-SHERM_03329	4.67258	2.92485e-16	2.48998e-13
				gene-SHERM_18147	1.54281	1.76687e-06	0.00144632	gene-SHERM_01797	1.78001	1.90484e-07	0.000155926	gene-SHERM_21568	2.98899	6.64955e-10	5.44317e-07	gene-SHERM_04300	2.54838	6.53718e-11	5.35118e-08	gene-SHERM_11299	3.36358	3.22502e-16	2.63992e-13
				gene-SHERM_13566	1.93269	1.95167e-06	0.00153842	gene-SHERM_07585	3.51617	2.36858e-07	0.000186705	gene-SHERM_03433	2.97844	7.42092e-10	5.84961e-07	gene-SHERM_18455	3.48691	9.19422e-11	7.24743e-08	gene-SHERM_01797	2.69484	3.62755e-16	2.85945e-13
				gene-SHERM_09405	3.63311	2.58339e-06	0.00196365	gene-SHERM_10052	3.00543	2.51856e-07	0.000188384	gene-SHERM_17433	3.21063	8.58825e-10	6.5228e-07	gene-SHERM_11544	3.07241	1.09273e-10	8.30591e-08	gene-SHERM_24041	-2.40751	4.50684e-16	3.42568e-13
				gene-SHERM_01797	1.68262	3.52658e-06	0.00258815	gene-SHERM_21517	-1.29881	2.5669e-07	0.000188384	gene-SHERM_03329	4.18897	8.8879e-10	6.5228e-07	gene-SHERM_07462	2.15147	1.24722e-10	9.15328e-08	gene-SHERM_16160	4.91795	9.86453e-16	7.23954e-13
				gene-SHERM_28249	1.43231	3.94709e-06	0.0028002	gene-SHERM_23885	1.86134	2.94925e-07	0.00020923	gene-SHERM_23023	2.14489	1.18329e-09	8.39465e-07	gene-SHERM_23023	2.31041	1.55773e-10	1.10511e-07	gene-SHERM_07402	5.27381	1.29103e-15	9.159e-13
				gene-SHERM_04770	2.68	4.12171e-06	0.00282975	gene-SHERM_23857	3.21432	3.71041e-07	0.000254738	gene-SHERM_20991	-3.23691	1.69061e-09	1.16068e-06	gene-SHERM_05223	3.50317	2.28173e-10	1.52595e-07	gene-SHERM_03223	2.74318	2.38172e-15	1.62444e-12
				gene-SHERM_05530	1.80598	4.63531e-06	0.00308291	gene-SHERM_07154	-1.7166	3.9338e-07	0.000261634	gene-SHERM_15967	1.98873	1.89165e-09	1.2366e-06	gene-SHERM_12441	2.79864	2.29434e-10	1.52595e-07	gene-SHERM_28963	2.71348	2.44242e-15	1.62444e-12
				gene-SHERM_07023	1.54386	5.0972e-06	0.00328641	gene-SHERM_18945	3.26342	4.24855e-07	0.000274006	gene-SHERM_11544	2.73052	1.91739e-09	1.2366e-06	gene-SHERM_06326	2.94189	2.4407e-10	1.57411e-07	gene-SHERM_23920	3.99283	3.74514e-15	2.41539e-12
				gene-SHERM_05470	3.37625	5.2501e-06	0.00328641	gene-SHERM_12584	1.43455	5.29661e-07	0.000331552	gene-SHERM_03695	2.55983	2.13437e-09	1.33605e-06	gene-SHERM_03448	-2.13923	4.08197e-10	2.55519e-07	gene-SHERM_22471	-5.30687	5.53893e-15	3.46721e-12
				gene-SHERM_24153	1.41203	5.61729e-06	0.0034158	gene-SHERM_11280	4.34326	5.67893e-07	0.000345327	gene-SHERM_06827	1.60351	2.66003e-09	1.61753e-06	gene-SHERM_03223	2.42811	4.61799e-10	2.80813e-07	gene-SHERM_23022	3.2988	6.05381e-15	3.68123e-12
				gene-SHERM_03352	1.94544	6.063e-06	0.00358441	gene-SHERM_13872	1.19939	6.5487e-07	0.000387155	gene-SHERM_25979	5.10208	4.36448e-09	2.58026e-06	gene-SHERM_27774	2.49963	5.05297e-10	2.98729e-07	gene-SHERM_01477	-3.19476	7.86371e-15	4.64898e-12
				gene-SHERM_21114	1.86943	6.3047e-06	0.00361882	gene-SHERM_22165	1.83465	7.0258e-07	0.000404136	gene-SHERM_05223	3.09165	6.60359e-09	3.79849e-06	gene-SHERM_15967	2.08835	6.21425e-10	3.57453e-07	gene-SHERM_25776	3.69159	8.81889e-15	5.07277e-12
				gene-SHERM_21926	3.89159	6.46127e-06	0.00361882	gene-SHERM_14101	-2.08676	7.73827e-07	0.000433404	gene-SHERM_03037	3.25484	6.90032e-09	3.84677e-06	gene-SHERM_23920	3.44844	7.55969e-10	4.09516e-07	gene-SHERM_25377	1.78564	1.08672e-14	6.08648e-12
				gene-SHERM_12973	-1.58984	7.93152e-06	0.00432837	gene-SHERM_29020	2.03214	8.23014e-07	0.000448598	gene-SHERM_27698	2.2732	7.049e-09	3.84677e-06	gene-SHERM_09172	1.80236	7.61916e-10	4.09516e-07	gene-SHERM_15783	-3.82437	1.46509e-14	7.99527e-12
				gene-SHERM_22471	-3.15896	8.41548e-06	0.00444895	gene-SHERM_10813	4.78246	8.4311e-07	0.000448598	gene-SHERM_15887	-3.45458	8.35867e-09	4.33268e-06	gene-SHERM_18147	1.98125	7.69659e-10	4.09516e-07	gene-SHERM_22165	2.67289	1.63284e-14	8.56457e-12
				gene-SHERM_21259	2.67076	8.57055e-06	0.00444895	gene-SHERM_24153	1.40222	9.73763e-07	0.00049641	gene-SHERM_12975	1.59891	8.50594e-09	4.33268e-06	gene-SHERM_20323	2.3572	1.05223e-09	5.46211e-07	gene-SHERM_08109	-4.27105	1.6499e-14	8.56457e-12
				gene-SHERM_21568	1.93834	8.94582e-06	0.00448218	gene-SHERM_26235	1.60074	9.79618e-07	0.00049641	gene-SHERM_14526	2.2142	8.55014e-09	4.33268e-06	gene-SHERM_15848	2.18687	1.12639e-09	5.70787e-07	gene-SHERM_18999	1.76437	2.36308e-14	1.1929e-11
				gene-SHERM_21764	1.35991	9.05576e-06	0.00448218	gene-SHERM_09065	-1.83213	1.06173e-06	0.000525507	gene-SHERM_01211	-2.02721	8.80747e-09	4.35929e-06	gene-SHERM_07154	-2.24349	1.19979e-09	5.93838e-07	gene-SHERM_07154	-2.44772	2.41013e-14	1.1929e-11
				gene-SHERM_26378	3.41696	9.63983e-06	0.00466283	gene-SHERM_27774	1.76844	1.17891e-06	0.000570244	gene-SHERM_04300	2.08912	9.70173e-09	4.69277e-06	gene-SHERM_02031	-1.81672	1.25818e-09	6.08588e-07	gene-SHERM_20991	-3.66012	2.49113e-14	1.20497e-11
				gene-SHERM_24732	-3.78206	1.05521e-05	0.00499068	gene-SHERM_17858	5.97701	1.28218e-06	0.000606415	gene-SHERM_08091	2.42725	9.9931e-09	4.72629e-06	gene-SHERM_03695	2.61219	1.31992e-09	6.24262e-07	gene-SHERM_06827	1.78479	2.55081e-14	1.20642e-11
				gene-SHERM_28196	1.34259	1.33235e-05	0.00616446	gene-SHERM_24055	-1.8614	1.62168e-06	0.00075031	gene-SHERM_09405	4.49594	1.08376e-08	5.01426e-06	gene-SHERM_01498	2.22941	2.08093e-09	9.62793e-07	gene-SHERM_03450	-2.13283	2.86668e-14	1.32634e-11
				gene-SHERM_26568	1.98216	1.4485e-05	0.00655926	gene-SHERM_21259	2.71469	1.71539e-06	0.00077678	gene-SHERM_09657	4.27816	1.12872e-08	5.11119e-06	gene-SHERM_02090	-2.03682	2.60254e-09	1.17851e-06	gene-SHERM_24490	2.2693	3.40704e-14	1.54281e-11
				gene-SHERM_05177	1.8601	1.49565e-05	0.00659951	gene-SHERM_11606	3.85378	2.13995e-06	0.000948846	gene-SHERM_12709	2.19951	1.35238e-08	5.99639e-06	gene-SHERM_17617	3.01183	3.09053e-09	1.37033e-06	gene-SHERM_11544	3.12858	4.59778e-14	2.03864e-11
				gene-SHERM_20349	2.17445	1.51941e-05	0.00659951	gene-SHERM_25979	3.79269	2.37552e-06	0.0010318	gene-SHERM_02116	1.41627	2.1397e-08	9.29374e-06	gene-SHERM_22471	-4.01277	3.72277e-09	1.61697e-06	gene-SHERM_15967	2.1306	8.41122e-14	3.61377e-11
				gene-SHERM_06684	-1.6889	1.58056e-05	0.00666646	gene-SHERM_10061	4.10042	2.93484e-06	0.00122529	gene-SHERM_05699	-2.45582	2.77121e-08	1.15719e-05	gene-SHERM_25753	2.29379	4.72543e-09	2.01143e-06	gene-SHERM_18455	3.25515	8.4898e-14	3.61377e-11
				gene-SHERM_25745	5.68291	1.6205e-05	0.00666646	gene-SHERM_18489	1.66375	2.93614e-06	0.00122529	gene-SHERM_13559	3.34033	2.77294e-08	1.15719e-05	gene-SHERM_23556	-2.57623	5.30243e-09	2.21278e-06	gene-SHERM_10056	5.68666	9.23081e-14	3.85214e-11
				gene-SHERM_13529	1.74165	1.62879e-05	0.00666646	gene-SHERM_12441	1.86681	3.17358e-06	0.00129891	gene-SHERM_06326	2.41317	2.93047e-08	1.16451e-05	gene-SHERM_20991	-3.12211	5.5941e-09	2.2896e-06	gene-SHERM_02204	-1.9931	9.66811e-14	3.95705e-11
				gene-SHERM_13967	-1.28	1.85918e-05	0.0073453	gene-SHERM_09657	3.13154	3.40508e-06	0.00136737	gene-SHERM_24764	3.45281	2.93219e-08	1.16451e-05	gene-SHERM_15783	-3.0997	6.24962e-09	2.50964e-06	gene-SHERM_23556	-2.84679	1.07546e-13	4.31869e-11
				gene-SHERM_14567	1.78258	1.86368e-05	0.0073453	gene-SHERM_14567	1.80762	3.74545e-06	0.00147619	gene-SHERM_10052	3.19648	2.95463e-08	1.16451e-05	gene-SHERM_25979	5.35114	6.87994e-09	2.71159e-06	gene-SHERM_26133	4.00977	1.11863e-13	4.40887e-11
				gene-SHERM_11162	1.4522	1.90093e-05	0.00735592	gene-SHERM_20348	2.0124	3.81495e-06	0.00147625	gene-SHERM_23556	-2.31694	3.2016e-08	1.2389e-05	gene-SHERM_05447	1.59926	9.08396e-09	3.46913e-06	gene-SHERM_17562	4.33527	1.31812e-13	4.9675e-11
				gene-SHERM_24041	-1.47063	2.03968e-05	0.00775188	gene-SHERM_12910	1.53651	3.9338e-06	0.00149506	gene-SHERM_02031	-1.57538	3.5866e-08	1.35889e-05	gene-SHERM_03037	3.23689	9.128e-09	3.46913e-06	gene-SHERM_02414	-4.99377	1.32012e-13	4.9675e-11
				gene-SHERM_18945	2.61845	2.1898e-05	0.00807663	gene-SHERM_26940	-1.34719	4.2464e-06	0.00158555	gene-SHERM_25776	2.69775	3.63937e-08	1.35889e-05	gene-SHERM_07408	2.18045	9.59196e-09	3.5815e-06	gene-SHERM_16262	4.55712	1.33039e-13	4.9675e-11
				gene-SHERM_16176	-1.52435	2.2086e-05	0.00807663	gene-SHERM_22471	-2.63265	4.78693e-06	0.00175656	gene-SHERM_15848	1.87212	4.07182e-08	1.48529e-05	gene-SHERM_13872	1.42779	9.81633e-09	3.60209e-06	gene-SHERM_03695	2.75423	1.57589e-13	5.78272e-11
				gene-SHERM_02111	-1.82695	2.24834e-05	0.00807663	gene-SHERM_05749	1.82653	4.94493e-06	0.00178378	gene-SHERM_06172	1.62025	4.11746e-08	1.48529e-05	gene-SHERM_22165	2.23033	1.02618e-08	3.70173e-06	gene-SHERM_25973	1.68374	1.6303e-13	5.88097e-11
				gene-SHERM_16534	-1.56686	2.30287e-05	0.00807663	gene-SHERM_25743	2.08337	5.41823e-06	0.00192194	gene-SHERM_02204	-1.66132	4.58171e-08	1.62521e-05	gene-SHERM_24055	-2.34642	1.1165e-08	3.96042e-06	gene-SHERM_08091	2.74619	2.22752e-13	7.90139e-11
				gene-SHERM_23889	-1.91352	2.31487e-05	0.00807663	gene-SHERM_09155	1.66217	5.67833e-06	0.00195681	gene-SHERM_07462	1.69292	4.83867e-08	1.68822e-05	gene-SHERM_26463	5.7517	1.4449e-08	4.86329e-06	gene-SHERM_10672	4.79127	2.44019e-13	8.51385e-11
				gene-SHERM_01134	-7.09486	2.43934e-05	0.0083508	gene-SHERM_25376	1.27161	5.70041e-06	0.00195681	gene-SHERM_24041	-1.67792	5.08535e-08	1.74567e-05	gene-SHERM_14605	1.67564	1.44973e-08	4.86329e-06	gene-SHERM_05177	2.68013	2.53955e-13	8.58961e-11
				gene-SHERM_18863	2.36067	2.47193e-05	0.0083508	gene-SHERM_18147	1.31771	6.31488e-06	0.00211912	gene-SHERM_17617	2.66214	5.32829e-08	1.80003e-05	gene-SHERM_02204	-1.75184	1.45372e-08	4.86329e-06	gene-SHERM_18147	1.95844	2.54262e-13	8.58961e-11
				gene-SHERM_07585	2.69535	2.59385e-05	0.00862576	gene-SHERM_09405	3.20952	6.37238e-06	0.00211912	gene-SHERM_13967	-1.45709	6.40337e-08	2.12942e-05	gene-SHERM_09405	4.10672	1.46244e-08	4.86329e-06	gene-SHERM_21031	-4.44839	2.60984e-13	8.67895e-11
				gene-SHERM_08414	1.40273	3.20542e-05	0.0104955	gene-SHERM_11170	2.12726	6.66509e-06	0.00218235	gene-SHERM_16146	1.35503	8.40893e-08	2.75334e-05	gene-SHERM_06154	1.91792	1.75189e-08	5.73624e-06	gene-SHERM_27698	2.47877	5.09844e-13	1.66939e-10
				gene-SHERM_08127	-1.8682	3.43885e-05	0.0110893	gene-SHERM_08490	2.31764	9.16703e-06	0.00293398	gene-SHERM_10672	4.01299	9.26641e-08	2.98814e-05	gene-SHERM_15887	-3.53487	1.83673e-08	5.92288e-06	gene-SHERM_12441	2.57875	5.46783e-13	1.76321e-10
				gene-SHERM_13872	1.04275	3.79109e-05	0.0120426	gene-SHERM_13562	1.50285	9.23631e-06	0.00293398	gene-SHERM_15783	-2.64891	1.01885e-07	3.23644e-05	gene-SHERM_26133	3.38895	1.92715e-08	6.12173e-06	gene-SHERM_11764	2.2145	5.78213e-13	1.83673e-10
				gene-SHERM_11108	-2.97511	4.21236e-05	0.0131841	gene-SHERM_04300	1.51438	9.64225e-06	0.00301788	gene-SHERM_01498	1.86653	1.14479e-07	3.58301e-05	gene-SHERM_02116	1.41857	2.06159e-08	6.45247e-06	gene-SHERM_20049	-2.03412	6.0487e-13	1.89315e-10
				gene-SHERM_09064	-1.8397	4.73367e-05	0.014601	gene-SHERM_28196	1.24468	1.03745e-05	0.00316603	gene-SHERM_12441	2.15421	1.22536e-07	3.77962e-05	gene-SHERM_02414	-4.30007	2.14646e-08	6.62074e-06	gene-SHERM_19086	3.46509	6.2836e-13	1.93817e-10
				gene-SHERM_14977	3.83495	5.17658e-05	0.015739	gene-SHERM_20798	1.83301	1.04152e-05	0.00316603	gene-SHERM_20944	2.55939	1.29856e-07	3.94817e-05	gene-SHERM_09081	-2.22527	2.24923e-08	6.83863e-06	gene-SHERM_05447	1.6716	8.47551e-13	2.57692e-10
				gene-SHERM_25376	1.20481	5.28644e-05	0.0158467	gene-SHERM_05170	3.60221	1.05619e-05	0.00316603	gene-SHERM_24055	-2.05609	1.40326e-07	4.20642e-05	gene-SHERM_03433	2.57729	2.36248e-08	7.08178e-06	gene-SHERM_06864	4.37174	1.02353e-12	3.06812e-10
				gene-SHERM_13559	2.41377	5.55174e-05	0.0162298	gene-SHERM_02204	-1.26245	1.16047e-05	0.00343032	gene-SHERM_01287	-2.15106	1.45341e-07	4.25431e-05	gene-SHERM_17562	3.70235	2.48087e-08	7.33339e-06	gene-SHERM_09672	2.01786	1.04861e-12	3.09966e-10
				gene-SHERM_05393	-2.61369	5.56676e-05	0.0162298	gene-SHERM_02031	-1.17653	1.21645e-05	0.00354654	gene-SHERM_01797	1.79055	1.45922e-07	4.25431e-05	gene-SHERM_09657	4.10179	2.54174e-08	7.4104e-06	gene-SHERM_09405	4.60829	1.07588e-12	3.13671e-10
				gene-SHERM_04055	-2.09693	6.05146e-05	0.0174045	gene-SHERM_14370	1.21433	1.29379e-05	0.00369643	gene-SHERM_15928	-1.94898	1.84849e-07	5.31641e-05	gene-SHERM_06172	1.66775	2.72523e-08	7.74024e-06	gene-SHERM_14195	-3.28584	1.15166e-12	3.31227e-10
				gene-SHERM_14883	7.02294	6.36581e-05	0.0180645	gene-SHERM_07044	1.73244	1.30651e-05	0.00369643	gene-SHERM_14605	1.48386	1.8746e-07	5.31961e-05	gene-SHERM_18631	2.6344	2.72761e-08	7.74024e-06	gene-SHERM_28249	1.82609	1.23291e-12	3.49868e-10
				gene-SHERM_25081	-1.88147	6.49167e-05	0.0181792	gene-SHERM_26978	0.913502	1.32374e-05	0.00369643	gene-SHERM_16262	3.53807	2.03446e-07	5.69728e-05	gene-SHERM_03402	2.85342	2.91936e-08	8.17536e-06	gene-SHERM_27574	2.48447	1.35237e-12	3.78716e-10
				gene-SHERM_08318	7.1424	6.71924e-05	0.0185722	gene-SHERM_08514	-1.99814	1.33734e-05	0.00369643	gene-SHERM_26347	-4.69149	2.2273e-07	6.15633e-05	gene-SHERM_18999	1.42034	3.38536e-08	9.35723e-06	gene-SHERM_09657	4.7915	1.44139e-12	3.98405e-10
				gene-SHERM_13781	1.24026	7.10743e-05	0.01924	gene-SHERM_26139	2.35645	1.47522e-05	0.00402528	gene-SHERM_18631	2.34985	2.36845e-07	6.34882e-05	gene-SHERM_12975	1.51502	3.52901e-08	9.5612e-06	gene-SHERM_18383	5.53709	1.80016e-12	4.9119e-10
				gene-SHERM_11595	1.48804	7.21762e-05	0.01924	gene-SHERM_06407	2.55543	1.56449e-05	0.00421481	gene-SHERM_28249	1.50591	2.37559e-07	6.34882e-05	gene-SHERM_03042	-1.70125	3.549e-08	9.5612e-06	gene-SHERM_26951	2.6522	2.66394e-12	7.17678e-10
				gene-SHERM_22511	3.34674	7.23205e-05	0.01924	gene-SHERM_04207	5.51682	1.61943e-05	0.0043083	gene-SHERM_27774	1.91381	2.38644e-07	6.34882e-05	gene-SHERM_06827	1.44928	3.67172e-08	9.76814e-06	gene-SHERM_13965	-1.42079	3.251e-12	8.64887e-10
				gene-SHERM_19394	-1.24531	7.44154e-05	0.0193813	gene-SHERM_18455	2.19144	1.67566e-05	0.00440284	gene-SHERM_04667	8.26065	2.74556e-07	7.21405e-05	gene-SHERM_26951	2.46397	4.32933e-08	1.12631e-05	gene-SHERM_26411	1.93593	3.30987e-12	8.69679e-10
				gene-SHERM_06956	-1.38705	7.46731e-05	0.0193813	gene-SHERM_06276	7.02758	1.7298e-05	0.00447722	gene-SHERM_18999	1.27816	3.05418e-07	7.92709e-05	gene-SHERM_13559	3.17906	4.3395e-08	1.12631e-05	gene-SHERM_17433	3.09927	3.39694e-12	8.81672e-10
				gene-SHERM_15566	3.13369	7.87127e-05	0.0200752	gene-SHERM_12638	1.55124	1.74604e-05	0.00447722	gene-SHERM_19394	-1.46852	3.5764e-07	9.17066e-05	gene-SHERM_17151	2.8226	4.55844e-08	1.16888e-05	gene-SHERM_17617	2.89079	3.58312e-12	9.18789e-10
				gene-SHERM_16450	-2.43621	7.9233e-05	0.0200752	gene-SHERM_02382	7.34369	2.08405e-05	0.00528033	gene-SHERM_03402	2.47314	3.64878e-07	9.24487e-05	gene-SHERM_21031	-3.6124	4.82285e-08	1.22196e-05	gene-SHERM_03042	-1.8009	4.58251e-12	1.16107e-09
				gene-SHERM_18322	-2.43369	8.16421e-05	0.0204422	gene-SHERM_02111	-1.52292	2.25917e-05	0.00565669	gene-SHERM_06148	-2.64216	3.94576e-07	9.79404e-05	gene-SHERM_11613	1.89619	5.66519e-08	1.41387e-05	gene-SHERM_21568	2.79062	5.02197e-12	1.25744e-09
				gene-SHERM_24963	1.30944	9.03068e-05	0.0221589	gene-SHERM_20991	-2.00043	2.39452e-05	0.00592588	gene-SHERM_09081	-1.938	3.95756e-07	9.79404e-05	gene-SHERM_03313	2.44236	5.71314e-08	1.41387e-05	gene-SHERM_27774	2.24541	5.58118e-12	1.38121e-09
				gene-SHERM_26978	0.890788	9.05806e-05	0.0221589	gene-SHERM_18024	1.14234	2.50726e-05	0.00613355	gene-SHERM_15566	4.61436	4.49384e-07	0.000109934	gene-SHERM_09672	1.73991	6.2049e-08	1.49899e-05	gene-SHERM_20767	2.45749	5.76774e-12	1.41097e-09
				gene-SHERM_14052	2.85368	9.29074e-05	0.0224699	gene-SHERM_03499	0.985324	2.68029e-05	0.00644497	gene-SHERM_25753	1.86213	5.54513e-07	0.00013411	gene-SHERM_25776	2.64956	6.23599e-08	1.49899e-05	gene-SHERM_08171	-1.97805	6.4689e-12	1.56452e-09
				gene-SHERM_13331	5.3486	9.57794e-05	0.0229042	gene-SHERM_06947	4.26524	2.71892e-05	0.00644497	gene-SHERM_08779	1.25836	5.65887e-07	0.000135323	gene-SHERM_18651	1.44923	6.26841e-08	1.49899e-05	gene-SHERM_00893	3.90438	6.54897e-12	1.56609e-09
				gene-SHERM_08558	1.51382	9.79981e-05	0.0231744	gene-SHERM_25745	4.66799	2.7254e-05	0.00644497	gene-SHERM_26133	2.90351	6.53827e-07	0.000154437	gene-SHERM_04744	-2.02907	6.35642e-08	1.50315e-05	gene-SHERM_13119	1.98207	6.88975e-12	1.62927e-09
				gene-SHERM_02031	-1.19252	0.000101156	0.0233406	gene-SHERM_03467	-1.55603	2.99968e-05	0.00701563	gene-SHERM_13119	1.63797	6.60326e-07	0.000154437	gene-SHERM_11639	-3.1436	6.56455e-08	1.53531e-05	gene-SHERM_25753	2.1924	7.07532e-12	1.64115e-09
				gene-SHERM_23850	1.50443	0.000102981	0.0233406	gene-SHERM_11544	1.68839	3.15723e-05	0.00724335	gene-SHERM_11280	4.07385	6.86663e-07	0.000158661	gene-SHERM_17554	3.35997	8.97794e-08	2.06243e-05	gene-SHERM_15567	5.70601	7.09422e-12	1.64115e-09
				gene-SHERM_04750	2.54944	0.000103595	0.0233406	gene-SHERM_28838	2.47611	3.16511e-05	0.00724335	gene-SHERM_07408	1.76125	6.93298e-07	0.000158661	gene-SHERM_25973	1.38033	9.01217e-08	2.06243e-05	gene-SHERM_21478	5.03836	7.52669e-12	1.72248e-09
				gene-SHERM_08109	-2.33721	0.000104158	0.0233406	gene-SHERM_03037	2.10497	3.44134e-05	0.00777247	gene-SHERM_11613	1.67116	7.04289e-07	0.000159462	gene-SHERM_05219	1.5624	9.67286e-08	2.19008e-05	gene-SHERM_03037	3.37067	9.07406e-12	2.0545e-09
				gene-SHERM_26510	1.60188	0.000104184	0.0233406	gene-SHERM_24377	-1.59943	3.46936e-05	0.00777247	gene-SHERM_08414	1.60112	7.75776e-07	0.000173798	gene-SHERM_08109	-3.06068	9.8172e-08	2.19936e-05	gene-SHERM_22721	2.96621	9.72014e-12	2.17762e-09
				gene-SHERM_28177	1.38473	0.00010696	0.0237129	gene-SHERM_04958	2.35398	3.95452e-05	0.00869746	gene-SHERM_24147	1.63015	7.85496e-07	0.000174016	gene-SHERM_08779	1.36561	1.02843e-07	2.28001e-05	gene-SHERM_00894	3.42004	9.84746e-12	2.18316e-09
				gene-SHERM_09155	1.5175	0.000110288	0.0241002	gene-SHERM_21094	-0.90644	3.97334e-05	0.00869746	gene-SHERM_13872	1.17707	7.93101e-07	0.000174016	gene-SHERM_24041	-1.63798	1.16084e-07	2.54702e-05	gene-SHERM_08414	1.90846	1.30977e-11	2.87379e-09
				gene-SHERM_10912	-1.21403	0.000111982	0.0241002	gene-SHERM_00682	-1.9089	4.00485e-05	0.00869746	gene-SHERM_20767	1.985	8.20271e-07	0.000178141	gene-SHERM_25377	1.33234	1.17647e-07	2.55497e-05	gene-SHERM_04744	-2.13565	1.34894e-11	2.92954e-09
				gene-SHERM_10052	2.21461	0.000112104	0.0241002	gene-SHERM_01287	-1.55052	4.93925e-05	0.0105799	gene-SHERM_24770	2.28499	8.80684e-07	0.000189329	gene-SHERM_15567	5.54817	1.25567e-07	2.69944e-05	gene-SHERM_26656	5.62382	1.48912e-11	3.2013e-09
				gene-SHERM_22165	1.46548	0.000114945	0.0244277	gene-SHERM_24732	-2.55252	4.97108e-05	0.0105799	gene-SHERM_20323	1.69538	1.25408e-06	0.000266907	gene-SHERM_03450	-1.62495	1.28282e-07	2.73022e-05	gene-SHERM_26958	5.99753	1.64819e-11	3.50785e-09
				gene-SHERM_07044	1.62241	0.000115923	0.0244277	gene-SHERM_26463	4.14509	5.16443e-05	0.0108826	gene-SHERM_14067	2.34323	1.27419e-06	0.000268502	gene-SHERM_08301	4.67176	1.4065e-07	2.96383e-05	gene-SHERM_07408	2.08764	1.83305e-11	3.86266e-09
				gene-SHERM_13982	-1.37764	0.000122101	0.0254772	gene-SHERM_13795	-2.29526	5.56565e-05	0.011515	gene-SHERM_09672	1.48158	1.30014e-06	0.00026926	gene-SHERM_21568	2.39697	1.62171e-07	3.38381e-05	gene-SHERM_16304	-3.28597	2.12149e-11	4.42663e-09
				gene-SHERM_24437	2.6475	0.00012747	0.0260343	gene-SHERM_22414	-1.20326	5.57274e-05	0.011515	gene-SHERM_11518	2.7303	1.3031e-06	0.00026926	gene-SHERM_20767	2.14889	1.75717e-07	3.63086e-05	gene-SHERM_08779	1.4358	2.53446e-11	5.23699e-09
				gene-SHERM_02405	-1.12745	0.000127813	0.0260343	gene-SHERM_27647	4.1612	6.00228e-05	0.0122833	gene-SHERM_09065	-1.77992	1.45861e-06	0.000298496	gene-SHERM_00582	-2.11219	1.99428e-07	4.08118e-05	gene-SHERM_25768	1.61011	4.1044e-11	8.39941e-09
				gene-SHERM_27291	3.91884	0.00012844	0.0260343	gene-SHERM_28944	1.76509	6.50584e-05	0.013187	gene-SHERM_22165	1.76047	1.56578e-06	0.000317377	gene-SHERM_01477	-2.24733	2.07648e-07	4.20893e-05	gene-SHERM_01498	1.94067	4.22431e-11	8.56247e-09
				gene-SHERM_06377	-1.68101	0.000132493	0.0266024	gene-SHERM_20065	-1.58499	6.60024e-05	0.0132522	gene-SHERM_23022	2.05873	1.6249e-06	0.000326251	gene-SHERM_21379	-6.51253	2.15973e-07	4.33637e-05	gene-SHERM_03402	2.71317	4.43061e-11	8.89591e-09
				gene-SHERM_15928	-1.61862	0.000135412	0.0269344	gene-SHERM_16485	0.940623	6.84924e-05	0.0135859	gene-SHERM_13562	1.65643	1.716e-06	0.000341324	gene-SHERM_20944	2.48495	2.36271e-07	4.69958e-05	gene-SHERM_11639	-3.17949	5.3155e-11	1.05729e-08
				gene-SHERM_01235	-7.59428	0.000154046	0.030357	gene-SHERM_16137	1.07769	6.89415e-05	0.0135859	gene-SHERM_22471	-2.79109	1.7644e-06	0.000347702	gene-SHERM_28196	1.50973	2.49908e-07	4.92481e-05	gene-SHERM_17525	3.14511	5.58406e-11	1.10042e-08
				gene-SHERM_21779	-1.03236	0.000156761	0.0305162	gene-SHERM_09064	-1.5052	7.04013e-05	0.0137463	gene-SHERM_05749	1.89162	1.82804e-06	0.000356938	gene-SHERM_02207	8.86814	2.8052e-07	5.47734e-05	gene-SHERM_08433	-1.32667	6.7431e-11	1.31664e-08
				gene-SHERM_17687	1.93806	0.000157721	0.0305162	gene-SHERM_14037	1.27834	7.13243e-05	0.0138	gene-SHERM_01477	-1.94856	1.8593e-06	0.000359741	gene-SHERM_23022	2.26739	2.8725e-07	5.55776e-05	gene-SHERM_23243	-2.63395	7.54697e-11	1.4602e-08
				gene-SHERM_13427	-1.47353	0.000163014	0.0310863	gene-SHERM_14256	0.987798	7.6804e-05	0.0147263	gene-SHERM_24732	-3.1293	1.88598e-06	0.000361616	gene-SHERM_01797	1.72897	3.21575e-07	6.13799e-05	gene-SHERM_20944	2.66497	1.01533e-10	1.94678e-08
				gene-SHERM_20969	-0.950571	0.000163589	0.0310863	gene-SHERM_28566	2.13101	7.83204e-05	0.014883	gene-SHERM_22948	2.86836	1.91825e-06	0.000364518	gene-SHERM_06148	-2.64612	3.25316e-07	6.13799e-05	gene-SHERM_27837	3.73353	1.03757e-10	1.97166e-08
				gene-SHERM_25270	-2.25417	0.000167475	0.0315229	gene-SHERM_15157	0.937837	7.95426e-05	0.0149815	gene-SHERM_03472	4.19	2.38114e-06	0.000445821	gene-SHERM_08153	4.73934	3.28036e-07	6.13799e-05	gene-SHERM_15928	-2.0137	1.05374e-10	1.98467e-08
				gene-SHERM_08514	-1.97631	0.000170145	0.0315229	gene-SHERM_16146	0.93423	8.30668e-05	0.0153901	gene-SHERM_14883	7.67959	2.40399e-06	0.000445821	gene-SHERM_05699	-2.18989	3.28774e-07	6.13799e-05	gene-SHERM_17554	3.33591	1.15744e-10	2.15251e-08
				gene-SHERM_12441	1.6144	0.00017033	0.0315229	gene-SHERM_24770	1.70345	8.31582e-05	0.0153901	gene-SHERM_14370	1.32179	2.40894e-06	0.000445821	gene-SHERM_13552	2.16586	3.38288e-07	6.26069e-05	gene-SHERM_20020	2.85463	1.16308e-10	2.15251e-08
				gene-SHERM_26411	1.24481	0.000173928	0.0319113	gene-SHERM_04676	-1.48456	0.000102197	0.0187505	gene-SHERM_16214	3.46828	2.50271e-06	0.000459182	gene-SHERM_16262	3.1984	3.76519e-07	6.90816e-05	gene-SHERM_29048	4.88954	1.27118e-10	2.3323e-08
				gene-SHERM_00348	-1.17045	0.00018145	0.0330068	gene-SHERM_15944	-2.01709	0.000103592	0.0188439	gene-SHERM_20027	4.01877	2.65071e-06	0.000479876	gene-SHERM_14195	-2.61129	4.01583e-07	7.30504e-05	gene-SHERM_08161	-1.49837	1.31294e-10	2.38831e-08
				gene-SHERM_23885	1.42282	0.000186604	0.0336567	gene-SHERM_05223	1.98304	0.000111005	0.0200214	gene-SHERM_01277	-1.30209	2.66059e-06	0.000479876	gene-SHERM_22317	3.13584	4.12232e-07	7.4352e-05	gene-SHERM_14605	1.54474	1.33021e-10	2.39923e-08
				gene-SHERM_27695	-0.904336	0.000192352	0.0344019	gene-SHERM_03329	2.43069	0.000112518	0.0200259	gene-SHERM_26139	2.61059	2.95676e-06	0.000528278	gene-SHERM_07114	4.60981	4.25875e-07	7.61672e-05	gene-SHERM_26347	-5.71364	1.38997e-10	2.48595e-08
				gene-SHERM_02544	-1.27013	0.000195398	0.0346554	gene-SHERM_28875	-0.9057	0.000113475	0.0200259	gene-SHERM_23141	-1.43819	2.97859e-06	0.000528278	gene-SHERM_28249	1.4646	4.39294e-07	7.79125e-05	gene-SHERM_16263	1.8728	1.65566e-10	2.93646e-08
				gene-SHERM_23201	-1.11928	0.000197234	0.034692	gene-SHERM_29163	0.987838	0.000113853	0.0200259	gene-SHERM_28944	2.12473	3.03982e-06	0.000529008	gene-SHERM_26139	2.96523	4.50806e-07	7.92935e-05	gene-SHERM_20349	2.52564	1.74447e-10	3.06839e-08
				gene-SHERM_17238	7.39953	0.000199426	0.0347901	gene-SHERM_21478	4.62004	0.00012033	0.0209917	gene-SHERM_07182	-1.48341	3.04187e-06	0.000529008	gene-SHERM_18383	4.81246	4.68644e-07	8.17553e-05	gene-SHERM_01277	-1.50109	1.86471e-10	3.253e-08
				gene-SHERM_01886	2.34598	0.000202805	0.0350919	gene-SHERM_26411	1.15376	0.000121545	0.0210313	gene-SHERM_13952	4.1329	3.05728e-06	0.000529008	gene-SHERM_00894	2.89823	4.95561e-07	8.57482e-05	gene-SHERM_15848	1.77887	1.89526e-10	3.27942e-08
				gene-SHERM_00514	-3.19552	0.000209623	0.0359791	gene-SHERM_14495	1.27501	0.000128205	0.0220048	gene-SHERM_13566	1.75822	3.35089e-06	0.000575137	gene-SHERM_17858	5.19488	5.26669e-07	9.0396e-05	gene-SHERM_24377	-2.14095	1.94903e-10	3.34285e-08
				gene-SHERM_14530	5.60045	0.000214724	0.0365598	gene-SHERM_09063	-1.67883	0.00013731	0.023379	gene-SHERM_06304	2.61142	3.42988e-06	0.000583985	gene-SHERM_17433	2.36492	5.84333e-07	9.89915e-05	gene-SHERM_15283	2.48644	1.96334e-10	3.34285e-08
				gene-SHERM_29315	-2.01939	0.000216946	0.0366449	gene-SHERM_22224	-0.873401	0.000140007	0.023649	gene-SHERM_00774	1.27775	3.62037e-06	0.000611526	gene-SHERM_09411	3.12392	5.86051e-07	9.89915e-05	gene-SHERM_19749	-1.55519	2.04612e-10	3.45616e-08
				gene-SHERM_26780	7.31904	0.000228241	0.0382493	gene-SHERM_23889	-1.38919	0.000142081	0.0238102	gene-SHERM_19905	3.06329	4.00136e-06	0.000670559	gene-SHERM_11280	4.2001	6.68181e-07	0.000111976	gene-SHERM_14000	-1.97009	2.32994e-10	3.90457e-08
				gene-SHERM_06614	1.30167	0.000239877	0.0398219	gene-SHERM_03086	4.35796	0.000144052	0.0239519	gene-SHERM_20912	2.13897	4.19716e-06	0.000697877	gene-SHERM_05609	8.60293	7.05159e-07	0.00011668	gene-SHERM_12268	1.68218	2.70994e-10	4.50114e-08
				gene-SHERM_03086	3.99714	0.000241368	0.0398219	gene-SHERM_07182	-1.16278	0.000149562	0.0245511	gene-SHERM_15567	4.44722	4.51558e-06	0.000743301	gene-SHERM_29134	-3.00324	7.0722e-07	0.00011668	gene-SHERM_06326	2.30898	2.72822e-10	4.50114e-08
				gene-SHERM_11170	1.8346	0.000250911	0.041078	gene-SHERM_19473	1.46083	0.000149962	0.0245511	gene-SHERM_11170	2.23428	4.5402e-06	0.000743301	gene-SHERM_00893	3.17602	7.30495e-07	0.000119593	gene-SHERM_12102	-4.12846	3.10262e-10	5.07947e-08
				gene-SHERM_21660	2.21445	0.00025355	0.0411931	gene-SHERM_01459	1.55976	0.000151304	0.0245818	gene-SHERM_25745	5.4701	4.93047e-06	0.000801033	gene-SHERM_16383	-1.25613	7.48068e-07	0.000121535	gene-SHERM_27595	-1.72936	3.30246e-10	5.36537e-08
				gene-SHERM_02090	-1.28522	0.000256019	0.041212	gene-SHERM_03118	1.55169	0.000156838	0.0252877	gene-SHERM_25771	-2.20365	5.06851e-06	0.00081722	gene-SHERM_05170	4.45658	7.60115e-07	0.000122557	gene-SHERM_02222	4.40443	3.75258e-10	6.05046e-08
				gene-SHERM_29244	5.33009	0.000257539	0.041212	gene-SHERM_04744	-1.29504	0.000160305	0.0256524	gene-SHERM_19749	-1.2989	5.21395e-06	0.000831489	gene-SHERM_01687	1.43005	8.27236e-07	0.000132376	gene-SHERM_23166	-1.83299	4.24337e-10	6.79036e-08
				gene-SHERM_27735	-1.7756	0.000266523	0.0421763	gene-SHERM_26904	3.91285	0.000161671	0.025678	gene-SHERM_01190	1.77493	5.23514e-06	0.000831489	gene-SHERM_26978	1.05651	8.57813e-07	0.000136245	gene-SHERM_12975	1.37663	4.42305e-10	7.02506e-08
				gene-SHERM_28425	2.88401	0.000267828	0.0421763	gene-SHERM_15887	-1.96239	0.00017119	0.0267945	gene-SHERM_28196	1.2734	5.53946e-06	0.000873307	gene-SHERM_26656	4.5964	8.68569e-07	0.000136932	gene-SHERM_12098	2.39254	4.50721e-10	7.10571e-08
				gene-SHERM_21532	-2.98082	0.000269712	0.0421763	gene-SHERM_15928	-1.3335	0.000171219	0.0267945	gene-SHERM_25377	1.08957	5.85042e-06	0.000911021	gene-SHERM_02173	5.97653	9.66205e-07	0.000151204	gene-SHERM_04617	2.19883	5.11197e-10	7.99985e-08
				gene-SHERM_12842	-1.47778	0.000271491	0.0421763	gene-SHERM_18631	1.66695	0.000184206	0.028416	gene-SHERM_06407	2.60854	5.8643e-06	0.000911021	gene-SHERM_29048	4.2955	1.00268e-06	0.000155766	gene-SHERM_09155	1.94057	5.77672e-10	8.97415e-08
				gene-SHERM_12119	-1.6038	0.000286404	0.0440747	gene-SHERM_02280	2.84504	0.000184251	0.028416	gene-SHERM_03450	-1.31735	6.32068e-06	0.000974805	gene-SHERM_13119	1.60052	1.15803e-06	0.000177558	gene-SHERM_10052	3.04523	6.10337e-10	9.4129e-08
				gene-SHERM_17662	-1.02933	0.000287854	0.0440747	gene-SHERM_01703	1.8156	0.000207366	0.0317509	gene-SHERM_01691	1.56247	7.39309e-06	0.00113199	gene-SHERM_13646	1.26037	1.16354e-06	0.000177558	gene-SHERM_12709	1.88545	6.45521e-10	9.8839e-08
				gene-SHERM_16619	-2.21879	0.000291007	0.0442393	gene-SHERM_26347	-2.91864	0.000209123	0.0317912	gene-SHERM_21259	2.4391	7.57576e-06	0.00115168	gene-SHERM_27837	3.30363	1.16798e-06	0.000177558	gene-SHERM_25979	4.67725	7.0138e-10	1.06625e-07
				gene-SHERM_01091	-1.96948	0.000297494	0.0446515	gene-SHERM_04346	-1.33955	0.000212957	0.0321444	gene-SHERM_08153	3.82223	8.48521e-06	0.00128078	gene-SHERM_20605	8.14326	1.18113e-06	0.000178284	gene-SHERM_00682	-2.42335	7.54145e-10	1.13833e-07
				gene-SHERM_07154	-1.32537	0.000297914	0.0446515	gene-SHERM_23556	-1.40025	0.000222321	0.0331712	gene-SHERM_04744	-1.56373	9.35142e-06	0.00140146	gene-SHERM_00816	6.29143	1.22621e-06	0.000183785	gene-SHERM_01372	1.23184	8.27536e-10	1.24031e-07
				gene-SHERM_20774	1.03025	0.000304712	0.0453509	gene-SHERM_23730	6.89727	0.000222877	0.0331712	gene-SHERM_22171	2.10089	9.41636e-06	0.00140146	gene-SHERM_07237	1.74979	1.23638e-06	0.000184012	gene-SHERM_17151	2.56176	8.83664e-10	1.31276e-07
				gene-SHERM_16591	1.42423	0.000307882	0.0455046	gene-SHERM_17976	1.62154	0.000225302	0.0332509	gene-SHERM_10192	1.73637	9.72656e-06	0.00143757	gene-SHERM_26411	1.5263	1.28357e-06	0.000189709	gene-SHERM_02031	-1.39869	8.88207e-10	1.31276e-07
				gene-SHERM_20065	-1.67735	0.000321538	0.0469965	gene-SHERM_13967	-0.918762	0.000226537	0.0332509	gene-SHERM_26463	3.94274	9.94828e-06	0.0014602	gene-SHERM_10060	8.28394	1.35588e-06	0.000199015	gene-SHERM_13559	2.81744	9.64262e-10	1.41534e-07
				gene-SHERM_15148	-0.930025	0.000322393	0.0469965	gene-SHERM_11595	1.25695	0.000228374	0.033291	gene-SHERM_18513	3.38431	1.01262e-05	0.00147396	gene-SHERM_04617	2.10051	1.36955e-06	0.000199644	gene-SHERM_13684	1.70097	9.71802e-10	1.41663e-07
				gene-SHERM_26499	-1.54183	0.000325519	0.0471294	gene-SHERM_11108	-2.05157	0.000259536	0.0375763	gene-SHERM_01372	1.04608	1.01806e-05	0.00147396	gene-SHERM_22721	2.36172	1.38709e-06	0.000200826	gene-SHERM_13646	1.29905	1.01427e-09	1.46848e-07
				gene-SHERM_27508	5.95372	0.000335621	0.0482637	gene-SHERM_13781	1.0103	0.000267927	0.0382852	gene-SHERM_24377	-1.70799	1.0483e-05	0.0015075	gene-SHERM_05454	1.58203	1.42599e-06	0.000205063	gene-SHERM_08301	4.19986	1.02622e-09	1.47575e-07
				gene-SHERM_03075	-1.23499	0.000339927	0.0485549	gene-SHERM_23474	-1.07404	0.000268031	0.0382852	gene-SHERM_18651	1.11619	1.08801e-05	0.00155411	gene-SHERM_04515	8.83847	1.46587e-06	0.000209384	gene-SHERM_00774	1.41498	1.04169e-09	1.48794e-07
				gene-SHERM_17306	1.00478	0.000352757	0.0497383	gene-SHERM_03223	1.22288	0.000274247	0.038912	gene-SHERM_05219	1.22495	1.11429e-05	0.00158103	gene-SHERM_20912	2.28924	1.57509e-06	0.000223484	gene-SHERM_11280	4.2459	1.09133e-09	1.54846e-07
				gene-SHERM_19473	1.48395	0.00035328	0.0497383	gene-SHERM_21114	1.34884	0.000279233	0.039357	gene-SHERM_20348	1.81943	1.20667e-05	0.00170076	gene-SHERM_03405	1.58339	1.64848e-06	0.000232349	gene-SHERM_03448	-1.55849	1.43128e-09	2.01735e-07
				gene-SHERM_23430	1.58014	0.000355445	0.0497383	gene-SHERM_19394	-0.970053	0.000290017	0.0406081	gene-SHERM_22055	1.06416	1.27037e-05	0.00177876	gene-SHERM_18697	-4.35349	2.11118e-06	0.000295606	gene-SHERM_02116	1.21097	1.44453e-09	2.02262e-07
				gene-SHERM_04207	4.79012	0.00035756	0.0497383	gene-SHERM_26984	2.02771	0.000317747	0.0442001	gene-SHERM_29091	2.05481	1.3359e-05	0.0018583	gene-SHERM_23166	-1.61804	2.18067e-06	0.000303341	gene-SHERM_05749	2.00842	1.46589e-09	2.03912e-07
				gene-SHERM_27889	-6.95051	0.000362103	0.0498626	gene-SHERM_10443	2.23221	0.000320691	0.0443199	gene-SHERM_02414	-2.83408	1.46951e-05	0.00203088	gene-SHERM_25768	1.35025	2.21913e-06	0.000306686	gene-SHERM_22948	2.94407	1.54531e-09	2.13564e-07
				gene-SHERM_02180	-1.87325	0.000363139	0.0498626	gene-SHERM_15875	-0.926877	0.000324065	0.0444972	gene-SHERM_26656	4.59541	1.48765e-05	0.00203424	gene-SHERM_12268	1.49612	2.27567e-06	0.000312471	gene-SHERM_11585	4.31157	1.64612e-09	2.26029e-07
								gene-SHERM_28826	1.09476	0.000332039	0.0453	gene-SHERM_02434	1.47784	1.49106e-05	0.00203424	gene-SHERM_19086	2.39761	2.31773e-06	0.000316201	gene-SHERM_11606	3.87959	1.72276e-09	2.33949e-07
								gene-SHERM_00847	-1.22857	0.000339055	0.0459625	gene-SHERM_15764	-1.48451	1.61426e-05	0.0021883	gene-SHERM_15928	-1.72289	2.33254e-06	0.000316201	gene-SHERM_08722	1.28654	1.72579e-09	2.33949e-07
								gene-SHERM_20899	0.637289	0.000344715	0.046434	gene-SHERM_10060	6.91665	1.64048e-05	0.00220976	gene-SHERM_24770	2.21386	2.43857e-06	0.000328482	gene-SHERM_27005	1.94525	1.96883e-09	2.64283e-07
								gene-SHERM_25753	1.24897	0.000348732	0.0464697	gene-SHERM_04958	2.55983	1.65138e-05	0.00221046	gene-SHERM_09894	2.14665	2.45876e-06	0.000329119	gene-SHERM_23638	3.45178	1.97439e-09	2.64283e-07
								gene-SHERM_14690	-1.3421	0.000350299	0.0464697	gene-SHERM_01412	-1.22754	1.67935e-05	0.00223385	gene-SHERM_13152	2.10757	2.63073e-06	0.000349159	gene-SHERM_03472	4.183	2.0147e-09	2.67281e-07
								gene-SHERM_24838	-3.43827	0.000351531	0.0464697	gene-SHERM_03086	4.77202	1.72244e-05	0.00227693	gene-SHERM_23638	3.32181	2.64129e-06	0.000349159	gene-SHERM_14953	2.72815	2.02191e-09	2.67281e-07
								gene-SHERM_18683	-1.93793	0.000370723	0.048449	gene-SHERM_20049	-1.28235	1.7892e-05	0.00235058	gene-SHERM_24898	-3.04365	2.67266e-06	0.000351124	gene-SHERM_13993	2.18158	2.11589e-09	2.77978e-07
								gene-SHERM_19175	7.04279	0.000371762	0.048449	gene-SHERM_13560	2.03187	1.9179e-05	0.00250421	gene-SHERM_15630	1.33028	2.76222e-06	0.000360665	gene-SHERM_05699	-2.04534	2.19904e-09	2.8713e-07
								gene-SHERM_25771	-1.63698	0.000373332	0.048449	gene-SHERM_08318	7.172	2.06534e-05	0.00268029	gene-SHERM_08161	-1.2839	2.94636e-06	0.000382362	gene-SHERM_17858	4.5157	2.22078e-09	2.882e-07
												gene-SHERM_05038	1.34671	2.08445e-05	0.00268869	gene-SHERM_22212	4.77779	3.15188e-06	0.000406555	gene-SHERM_26132	-2.59814	2.86502e-09	3.69553e-07
												gene-SHERM_17565	2.11486	2.17641e-05	0.0027904	gene-SHERM_10192	1.8578	3.22957e-06	0.000413756	gene-SHERM_09894	2.20155	3.07366e-09	3.94076e-07
												gene-SHERM_23243	-1.88682	2.44947e-05	0.00312168	gene-SHERM_18691	-1.14969	3.24659e-06	0.000413756	gene-SHERM_18863	2.36803	3.35827e-09	4.27988e-07
												gene-SHERM_01687	1.16402	2.66862e-05	0.00338073	gene-SHERM_22171	2.22693	3.34629e-06	0.000421669	gene-SHERM_29091	2.26481	3.42744e-09	4.34204e-07
												gene-SHERM_21031	-2.37294	2.70882e-05	0.00341136	gene-SHERM_19394	-1.31194	3.36192e-06	0.000421669	gene-SHERM_04006	1.72417	3.45732e-09	4.35398e-07
												gene-SHERM_08301	3.17744	2.84714e-05	0.00356445	gene-SHERM_03769	2.83118	3.36812e-06	0.000421669	gene-SHERM_04300	1.66392	3.50708e-09	4.39065e-07
												gene-SHERM_23465	1.28432	2.947e-05	0.0036679	gene-SHERM_28878	1.92497	3.51955e-06	0.000438051	gene-SHERM_22911	-1.31866	3.63894e-09	4.5291e-07
												gene-SHERM_22721	1.96246	2.98632e-05	0.00369522	gene-SHERM_12709	1.70688	3.61088e-06	0.000446804	gene-SHERM_25741	3.96963	3.93423e-09	4.86815e-07
												gene-SHERM_27595	-1.31908	3.07148e-05	0.00377864	gene-SHERM_22948	2.67424	3.93487e-06	0.00048408	gene-SHERM_16243	-2.00866	3.97051e-09	4.88464e-07
												gene-SHERM_23274	2.64051	3.24631e-05	0.00397076	gene-SHERM_21478	3.36371	4.13273e-06	0.0005055	gene-SHERM_13560	2.26223	4.38757e-09	5.3667e-07
												gene-SHERM_13973	1.91416	3.27926e-05	0.00397413	gene-SHERM_07182	-1.47298	4.22574e-06	0.000513922	gene-SHERM_22212	4.9546	4.83192e-09	5.84834e-07
												gene-SHERM_16515	-1.25067	3.28641e-05	0.00397413	gene-SHERM_15283	2.10193	4.28331e-06	0.000514424	gene-SHERM_29123	3.48241	4.83629e-09	5.84834e-07
												gene-SHERM_15129	1.27072	3.43178e-05	0.00412647	gene-SHERM_00714	8.34294	4.30531e-06	0.000514424	gene-SHERM_14422	1.05463	4.95488e-09	5.9579e-07
												gene-SHERM_11606	2.88443	3.47851e-05	0.00415917	gene-SHERM_14003	-3.68036	4.31989e-06	0.000514424	gene-SHERM_16485	1.1642	5.03922e-09	6.02526e-07
												gene-SHERM_02374	2.79088	3.52442e-05	0.00419051	gene-SHERM_29091	2.17085	4.32654e-06	0.000514424	gene-SHERM_06407	2.75268	5.35511e-09	6.3672e-07
												gene-SHERM_09155	1.47896	3.74259e-05	0.00442519	gene-SHERM_25745	5.52778	4.40739e-06	0.000520334	gene-SHERM_20655	3.07952	5.87264e-09	6.94375e-07
												gene-SHERM_23857	2.29846	3.83979e-05	0.00451504	gene-SHERM_14067	2.19711	4.42515e-06	0.000520334	gene-SHERM_28063	1.99843	5.98361e-09	7.03587e-07
												gene-SHERM_01428	2.26226	3.96463e-05	0.00463622	gene-SHERM_16485	1.10821	4.68119e-06	0.000547417	gene-SHERM_05895	2.01443	6.28501e-09	7.34967e-07
												gene-SHERM_00514	-2.8349	4.03232e-05	0.00468961	gene-SHERM_27325	1.06149	4.98838e-06	0.000580151	gene-SHERM_21553	2.70489	6.34785e-09	7.38258e-07
												gene-SHERM_11397	2.97044	4.13624e-05	0.004769	gene-SHERM_01372	1.09154	5.04445e-06	0.000583484	gene-SHERM_03433	2.10023	6.38618e-09	7.3868e-07
												gene-SHERM_11639	-2.09286	4.15241e-05	0.004769	gene-SHERM_04006	1.62537	5.2627e-06	0.000605438	gene-SHERM_09561	-2.84739	6.52625e-09	7.50801e-07
												gene-SHERM_02280	3.30704	4.16781e-05	0.004769	gene-SHERM_17525	2.36189	5.4151e-06	0.000618463	gene-SHERM_14567	1.84608	7.27468e-09	8.32404e-07
												gene-SHERM_18270	-1.1071	4.36129e-05	0.0049637	gene-SHERM_01934	-4.5609	5.43404e-06	0.000618463	gene-SHERM_15875	-1.29413	7.411e-09	8.43467e-07
												gene-SHERM_26235	1.27421	4.52272e-05	0.00512005	gene-SHERM_10052	2.53826	5.7008e-06	0.000643158	gene-SHERM_01687	1.38276	7.53842e-09	8.49938e-07
												gene-SHERM_16231	-2.19181	4.62035e-05	0.00520291	gene-SHERM_26956	-4.50914	5.71145e-06	0.000643158	gene-SHERM_23319	5.45429	7.54773e-09	8.49938e-07
												gene-SHERM_00262	-1.75705	4.72379e-05	0.00529139	gene-SHERM_16304	-2.29306	6.49006e-06	0.000726989	gene-SHERM_13552	1.95179	7.67606e-09	8.5984e-07
												gene-SHERM_05344	-1.78838	4.82512e-05	0.0053766	gene-SHERM_00487	1.63333	6.56103e-06	0.000731091	gene-SHERM_05170	4.26023	7.92204e-09	8.82748e-07
												gene-SHERM_14950	1.16636	5.23397e-05	0.00580181	gene-SHERM_21259	2.50079	6.61626e-06	0.000733406	gene-SHERM_08300	1.4107	8.35155e-09	9.25761e-07
												gene-SHERM_03313	1.61873	5.36742e-05	0.0059031	gene-SHERM_04752	1.26554	7.37171e-06	0.000812913	gene-SHERM_28141	-1.32073	8.5508e-09	9.42936e-07
												gene-SHERM_03769	2.3214	5.40211e-05	0.0059031	gene-SHERM_13562	1.56398	7.69336e-06	0.000844009	gene-SHERM_25919	-2.23939	8.81025e-09	9.66539e-07
												gene-SHERM_10892	7.30706	5.40856e-05	0.0059031	gene-SHERM_12102	-3.2038	8.09525e-06	0.000883545	gene-SHERM_07237	1.69099	9.82143e-09	1.07195e-06
												gene-SHERM_26977	3.43747	5.4508e-05	0.00591885	gene-SHERM_27595	-1.43468	8.24731e-06	0.000895548	gene-SHERM_21951	1.80932	1.00379e-08	1.08998e-06
												gene-SHERM_04006	1.39013	5.77451e-05	0.00621541	gene-SHERM_06913	7.91584	8.32096e-06	0.00089896	gene-SHERM_14690	-1.8733	1.14001e-08	1.23162e-06
												gene-SHERM_06807	1.27611	5.78232e-05	0.00621541	gene-SHERM_02280	3.61495	8.39939e-06	0.00090285	gene-SHERM_24104	-2.68137	1.15361e-08	1.24002e-06
												gene-SHERM_26344	2.95054	5.90067e-05	0.00631075	gene-SHERM_11606	3.31466	8.53485e-06	0.000907296	gene-SHERM_28973	-2.49521	1.16979e-08	1.25108e-06
												gene-SHERM_07667	2.97835	5.96084e-05	0.00634323	gene-SHERM_22055	1.09086	8.55251e-06	0.000907296	gene-SHERM_02090	-1.47779	1.21316e-08	1.29098e-06
												gene-SHERM_10968	-1.80125	6.12474e-05	0.00648521	gene-SHERM_02111	-1.59232	8.56864e-06	0.000907296	gene-SHERM_13328	3.46312	1.29105e-08	1.36704e-06
												gene-SHERM_21094	-0.877261	6.3303e-05	0.00666969	gene-SHERM_04676	-1.75282	8.61975e-06	0.000908188	gene-SHERM_20605	4.86845	1.45719e-08	1.53532e-06
												gene-SHERM_17066	7.58934	6.44701e-05	0.0067592	gene-SHERM_11562	-6.02364	8.78873e-06	0.000921431	gene-SHERM_00487	1.6766	1.46879e-08	1.53991e-06
												gene-SHERM_11560	-4.17092	6.5027e-05	0.00678296	gene-SHERM_24147	1.43112	9.0296e-06	0.000942045	gene-SHERM_24963	1.46744	1.55031e-08	1.61741e-06
												gene-SHERM_06207	3.9299	6.55814e-05	0.00678296	gene-SHERM_12866	0.913739	9.8222e-06	0.00101974	gene-SHERM_21379	-4.39485	1.72132e-08	1.78706e-06
												gene-SHERM_00893	2.38652	6.57931e-05	0.00678296	gene-SHERM_13328	3.30327	1.03227e-05	0.00106649	gene-SHERM_08555	-1.67765	1.73194e-08	1.78937e-06
												gene-SHERM_08540	-5.50409	6.59715e-05	0.00678296	gene-SHERM_00774	1.21207	1.06177e-05	0.00109167	gene-SHERM_02775	-1.71032	1.78114e-08	1.82846e-06
												gene-SHERM_10912	-1.08004	6.7309e-05	0.0068872	gene-SHERM_01459	1.85739	1.07258e-05	0.00109749	gene-SHERM_05922	-4.44269	1.78697e-08	1.82846e-06
												gene-SHERM_22834	-2.71887	7.01349e-05	0.00714202	gene-SHERM_12098	2.00006	1.10446e-05	0.0011247	gene-SHERM_06222	-6.53447	1.81812e-08	1.85144e-06
												gene-SHERM_20065	-1.58646	7.12259e-05	0.00721858	gene-SHERM_27647	5.65526	1.17239e-05	0.00118818	gene-SHERM_27691	5.16032	1.96134e-08	1.98777e-06
												gene-SHERM_13152	1.71015	7.41983e-05	0.00748418	gene-SHERM_24377	-1.70021	1.23253e-05	0.00124322	gene-SHERM_00816	5.5917	2.01184e-08	2.02071e-06
												gene-SHERM_26951	1.58504	7.53466e-05	0.00756416	gene-SHERM_20371	-4.0392	1.30316e-05	0.00130827	gene-SHERM_03405	1.47502	2.01283e-08	2.02071e-06
												gene-SHERM_04647	-1.3613	7.74215e-05	0.00773598	gene-SHERM_19845	3.31183	1.32133e-05	0.00132028	gene-SHERM_04870	1.13983	2.06987e-08	2.06822e-06
												gene-SHERM_20558	-1.36087	7.79586e-05	0.00775323	gene-SHERM_12060	-2.45213	1.349e-05	0.00134162	gene-SHERM_05609	5.41622	2.31027e-08	2.29764e-06
												gene-SHERM_22224	-0.899495	9.24458e-05	0.00915128	gene-SHERM_03472	3.43065	1.36267e-05	0.00134892	gene-SHERM_22055	1.11716	2.50641e-08	2.48111e-06
												gene-SHERM_14003	-2.86126	9.33195e-05	0.009195	gene-SHERM_13309	2.23896	1.37642e-05	0.00135622	gene-SHERM_20350	2.50579	2.65927e-08	2.62024e-06
												gene-SHERM_08433	-0.899005	9.43174e-05	0.0092505	gene-SHERM_14842	1.92279	1.42699e-05	0.00139957	gene-SHERM_18270	-1.2598	2.83631e-08	2.78181e-06
												gene-SHERM_03499	0.899598	9.66586e-05	0.00943662	gene-SHERM_02222	3.48735	1.43975e-05	0.00140561	gene-SHERM_14944	3.9009	2.86301e-08	2.79511e-06
												gene-SHERM_28973	-1.89842	9.88479e-05	0.0096063	gene-SHERM_19749	-1.22945	1.4566e-05	0.00141556	gene-SHERM_03769	2.9052	2.97054e-08	2.88685e-06
												gene-SHERM_01459	1.57867	0.000100462	0.00971881	gene-SHERM_23970	-2.08752	1.47597e-05	0.00142786	gene-SHERM_27325	1.04439	3.01366e-08	2.91073e-06
												gene-SHERM_29106	1.14726	0.000104723	0.0100852	gene-SHERM_20349	1.97242	1.57815e-05	0.00151612	gene-SHERM_02111	-1.61311	3.02246e-08	2.91073e-06
												gene-SHERM_00788	4.05954	0.000106641	0.0101819	gene-SHERM_16288	0.887612	1.58144e-05	0.00151612	gene-SHERM_01190	1.79623	3.27247e-08	3.1373e-06
												gene-SHERM_23486	-0.957857	0.000106685	0.0101819	gene-SHERM_26999	1.36159	1.60366e-05	0.00153052	gene-SHERM_09391	1.06914	3.47635e-08	3.31781e-06
												gene-SHERM_17525	1.93297	0.000108112	0.0102663	gene-SHERM_21553	2.37056	1.61438e-05	0.00153388	gene-SHERM_02294	2.25692	3.54069e-08	3.36412e-06
												gene-SHERM_04796	-2.84714	0.000108534	0.0102663	gene-SHERM_21951	1.63218	1.68619e-05	0.00159498	gene-SHERM_26463	3.77754	3.66744e-08	3.46907e-06
												gene-SHERM_03405	1.20708	0.000110489	0.0103761	gene-SHERM_02294	2.12791	1.73179e-05	0.00163088	gene-SHERM_16383	-1.10801	3.73201e-08	3.51453e-06
												gene-SHERM_17622	-1.53359	0.000110669	0.0103761	gene-SHERM_20049	-1.29871	1.839e-05	0.0017242	gene-SHERM_17162	3.92843	3.93029e-08	3.68495e-06
												gene-SHERM_22208	0.763495	0.000112222	0.0104506	gene-SHERM_14953	2.2123	1.89768e-05	0.00177141	gene-SHERM_23896	1.20109	3.97913e-08	3.71438e-06
												gene-SHERM_20301	2.15152	0.000112446	0.0104506	gene-SHERM_04412	1.11944	1.94206e-05	0.00180493	gene-SHERM_26422	1.85265	4.11957e-08	3.81537e-06
												gene-SHERM_05895	1.57814	0.000113743	0.0105251	gene-SHERM_08722	1.07703	2.09053e-05	0.00192878	gene-SHERM_25771	-2.17146	4.12318e-08	3.81537e-06
												gene-SHERM_20014	2.74182	0.000117388	0.0108154	gene-SHERM_16146	1.02467	2.09344e-05	0.00192878	gene-SHERM_27242	1.26684	4.17609e-08	3.84761e-06
												gene-SHERM_25743	1.59673	0.000123855	0.0113621	gene-SHERM_16052	2.0864	2.1571e-05	0.00197066	gene-SHERM_20912	2.09019	4.20183e-08	3.85464e-06
												gene-SHERM_26746	2.34458	0.000124602	0.0113816	gene-SHERM_27691	5.00909	2.15742e-05	0.00197066	gene-SHERM_02280	3.17264	4.48653e-08	4.09815e-06
												gene-SHERM_18383	6.62096	0.000130082	0.0117895	gene-SHERM_04207	5.42686	2.1742e-05	0.0019775	gene-SHERM_01119	1.13357	4.51646e-08	4.10785e-06
												gene-SHERM_02173	5.26838	0.000130176	0.0117895	gene-SHERM_20027	3.47166	2.18484e-05	0.00197872	gene-SHERM_09065	-1.60139	4.65337e-08	4.19995e-06
												gene-SHERM_17448	-1.49282	0.000133224	0.0120078	gene-SHERM_04870	1.04486	2.25358e-05	0.00203233	gene-SHERM_24770	2.1343	4.65719e-08	4.19995e-06
												gene-SHERM_02775	-1.35648	0.000133715	0.0120078	gene-SHERM_26347	-3.48578	2.30124e-05	0.00206655	gene-SHERM_04224	-1.96118	4.80049e-08	4.31092e-06
												gene-SHERM_04207	4.79278	0.000139675	0.0124903	gene-SHERM_12964	1.41671	2.42076e-05	0.00216475	gene-SHERM_06889	1.32323	4.92743e-08	4.40632e-06
												gene-SHERM_16450	-1.89603	0.000142617	0.0127001	gene-SHERM_28376	9.0969	2.43681e-05	0.00216999	gene-SHERM_03281	3.83329	5.07554e-08	4.51978e-06
												gene-SHERM_26411	1.13575	0.000144263	0.0127931	gene-SHERM_03470	3.35088	2.50995e-05	0.00222581	gene-SHERM_18631	2.05388	5.19622e-08	4.60797e-06
												gene-SHERM_23920	1.78655	0.000145452	0.012845	gene-SHERM_09065	-1.50604	2.64871e-05	0.00233911	gene-SHERM_06251	3.41194	5.32962e-08	4.70665e-06
												gene-SHERM_03137	-5.70532	0.000146656	0.0128979	gene-SHERM_18763	2.48643	2.7194e-05	0.00239161	gene-SHERM_06956	-1.35228	5.6349e-08	4.95568e-06
												gene-SHERM_14495	1.27376	0.000147304	0.0129016	gene-SHERM_27318	1.33256	2.77493e-05	0.00243041	gene-SHERM_25745	5.43557	5.75647e-08	5.04177e-06
												gene-SHERM_25345	2.5458	0.000149902	0.0130344	gene-SHERM_25318	2.44642	2.83013e-05	0.00246859	gene-SHERM_01398	-1.37174	5.79134e-08	5.05152e-06
												gene-SHERM_12268	1.14324	0.000150406	0.0130344	gene-SHERM_24490	1.32666	3.02951e-05	0.00263172	gene-SHERM_21259	2.57907	5.82817e-08	5.06289e-06
												gene-SHERM_25195	-1.75746	0.000150658	0.0130344	gene-SHERM_21588	8.22668	3.04689e-05	0.00263606	gene-SHERM_13309	2.2859	5.93634e-08	5.1359e-06
												gene-SHERM_03183	1.51975	0.000153847	0.0132564	gene-SHERM_14690	-1.62981	3.13164e-05	0.00269841	gene-SHERM_07182	-1.39633	6.36206e-08	5.48193e-06
												gene-SHERM_05447	0.954399	0.000158964	0.013642	gene-SHERM_02823	2.01277	3.18966e-05	0.00273732	gene-SHERM_13952	3.5823	6.7251e-08	5.77139e-06
												gene-SHERM_03042	-1.06211	0.000162935	0.0139267	gene-SHERM_09155	1.51141	3.31773e-05	0.00283579	gene-SHERM_25871	-1.26031	7.41631e-08	6.33901e-06
												gene-SHERM_29134	-2.00171	0.000165107	0.0140559	gene-SHERM_10892	7.87655	3.42906e-05	0.00291923	gene-SHERM_08047	-2.70655	7.68466e-08	6.5421e-06
												gene-SHERM_12584	1.01006	0.000168209	0.0142629	gene-SHERM_25250	1.22177	3.59457e-05	0.00304794	gene-SHERM_25345	3.27189	7.86687e-08	6.67054e-06
												gene-SHERM_07049	-1.21256	0.000170523	0.014351	gene-SHERM_05051	1.06354	3.62572e-05	0.00306215	gene-SHERM_28567	1.37116	7.92023e-08	6.68914e-06
												gene-SHERM_12102	-2.54219	0.000171157	0.014351	gene-SHERM_24963	1.28323	3.71926e-05	0.00312873	gene-SHERM_14003	-3.41803	8.28149e-08	6.9666e-06
												gene-SHERM_05609	6.2085	0.000171271	0.014351	gene-SHERM_23141	-1.26523	3.73416e-05	0.0031289	gene-SHERM_07114	3.68372	8.57298e-08	7.18341e-06
												gene-SHERM_09561	-1.99294	0.000177679	0.0148296	gene-SHERM_28063	1.66952	3.74971e-05	0.00312961	gene-SHERM_08697	1.92594	8.79683e-08	7.34208e-06
												gene-SHERM_17162	3.00802	0.000180555	0.0150108	gene-SHERM_20412	-1.39996	3.87713e-05	0.00322332	gene-SHERM_26978	0.903237	9.09485e-08	7.56116e-06
												gene-SHERM_20023	1.51194	0.000181995	0.0150716	gene-SHERM_05200	3.16093	3.99101e-05	0.00330509	gene-SHERM_02173	4.20867	9.18288e-08	7.60464e-06
												gene-SHERM_02111	-1.29749	0.000184185	0.015136	gene-SHERM_08433	-0.952532	4.03074e-05	0.00332505	gene-SHERM_14774	-1.37538	9.28639e-08	7.66055e-06
												gene-SHERM_17858	3.1524	0.00018503	0.015136	gene-SHERM_26235	1.29635	4.06278e-05	0.00333853	gene-SHERM_15566	4.19638	9.81355e-08	8.06416e-06
												gene-SHERM_13309	1.83645	0.000185265	0.015136	gene-SHERM_23790	-4.42141	4.09868e-05	0.00335508	gene-SHERM_28196	1.20572	9.9604e-08	8.15335e-06
												gene-SHERM_05326	1.47796	0.000185617	0.015136	gene-SHERM_18513	3.05393	4.12965e-05	0.00335856	gene-SHERM_24732	-2.74662	1.03129e-07	8.40953e-06
												gene-SHERM_02076	-1.09202	0.000190093	0.0153992	gene-SHERM_13993	1.76923	4.13448e-05	0.00335856	gene-SHERM_01428	2.43064	1.04107e-07	8.45693e-06
												gene-SHERM_21475	-1.54731	0.000190577	0.0153992	gene-SHERM_13120	5.69647	4.1973e-05	0.00339662	gene-SHERM_24055	-1.6332	1.04708e-07	8.47335e-06
												gene-SHERM_04870	0.894743	0.000191198	0.0153992	gene-SHERM_16263	1.38827	4.35022e-05	0.0035005	gene-SHERM_08153	3.44137	1.07492e-07	8.66575e-06
												gene-SHERM_14256	0.918343	0.00019198	0.0153992	gene-SHERM_01277	-1.10516	4.35856e-05	0.0035005	gene-SHERM_15887	-2.36972	1.08486e-07	8.71283e-06
												gene-SHERM_24898	-2.21996	0.000192463	0.0153992	gene-SHERM_03499	0.952214	4.52773e-05	0.0036227	gene-SHERM_26999	1.35886	1.11535e-07	8.90554e-06
												gene-SHERM_06762	-1.40682	0.000195383	0.0154995	gene-SHERM_01691	1.40356	4.5456e-05	0.00362337	gene-SHERM_20386	1.898	1.11722e-07	8.90554e-06
												gene-SHERM_21286	2.50942	0.000195408	0.0154995	gene-SHERM_01190	1.61566	4.82269e-05	0.0038299	gene-SHERM_00754	-1.15324	1.13068e-07	8.97918e-06
												gene-SHERM_25318	2.08842	0.000195901	0.0154995	gene-SHERM_04218	1.51944	4.89892e-05	0.00386308	gene-SHERM_24033	1.77872	1.23136e-07	9.73447e-06
												gene-SHERM_00565	-1.73175	0.000197253	0.0155486	gene-SHERM_00348	-1.10124	4.90077e-05	0.00386308	gene-SHERM_19986	1.23033	1.23493e-07	9.73447e-06
												gene-SHERM_25868	-4.64676	0.000199509	0.0156685	gene-SHERM_28973	-2.04716	5.22074e-05	0.00410011	gene-SHERM_04207	4.34628	1.36464e-07	1.07172e-05
												gene-SHERM_24087	-1.5343	0.000202948	0.0158606	gene-SHERM_11595	1.40183	5.24293e-05	0.0041024	gene-SHERM_25398	1.008	1.41979e-07	1.11093e-05
												gene-SHERM_12831	-1.53234	0.000203446	0.0158606	gene-SHERM_05749	1.56564	5.26353e-05	0.00410343	gene-SHERM_02076	-1.28535	1.48161e-07	1.15506e-05
												gene-SHERM_28138	7.35794	0.000213421	0.0165775	gene-SHERM_20655	2.30711	5.52878e-05	0.00429449	gene-SHERM_12584	1.20167	1.50482e-07	1.16888e-05
												gene-SHERM_03470	2.54664	0.000217708	0.016849	gene-SHERM_10214	1.2442	5.62138e-05	0.00435054	gene-SHERM_09352	-1.74113	1.53803e-07	1.19033e-05
												gene-SHERM_16383	-0.884422	0.00022436	0.0173009	gene-SHERM_13967	-1.02526	5.68323e-05	0.00438247	gene-SHERM_20966	1.08464	1.60515e-07	1.23777e-05
												gene-SHERM_20349	1.6437	0.000228086	0.0175247	gene-SHERM_14621	1.82556	5.77833e-05	0.00443972	gene-SHERM_29020	1.69791	1.63921e-07	1.25947e-05
												gene-SHERM_07268	5.25342	0.000235206	0.0179181	gene-SHERM_16306	-1.50335	6.08092e-05	0.00465541	gene-SHERM_22410	-3.65603	1.67076e-07	1.27909e-05
												gene-SHERM_22212	3.0972	0.000236505	0.0179181	gene-SHERM_13965	-0.898135	6.1706e-05	0.00470713	gene-SHERM_15945	3.94392	1.69278e-07	1.29131e-05
												gene-SHERM_03348	2.23137	0.0002367	0.0179181	gene-SHERM_25743	1.67257	6.27808e-05	0.00477201	gene-SHERM_10060	5.58124	1.97116e-07	1.49829e-05
												gene-SHERM_09064	-1.37333	0.000237117	0.0179181	gene-SHERM_24104	-2.19364	6.54526e-05	0.00495739	gene-SHERM_16138	-1.91283	2.09237e-07	1.58476e-05
												gene-SHERM_04798	-2.47379	0.000237415	0.0179181	gene-SHERM_08171	-1.26388	6.61283e-05	0.00499081	gene-SHERM_15129	1.30334	2.10961e-07	1.59216e-05
												gene-SHERM_07114	2.89322	0.000238396	0.0179286	gene-SHERM_22224	-0.923453	6.79045e-05	0.00510676	gene-SHERM_08540	-6.27155	2.13213e-07	1.60347e-05
												gene-SHERM_02207	3.63521	0.000240684	0.0180369	gene-SHERM_13952	3.09006	7.04033e-05	0.00527603	gene-SHERM_23970	-2.02626	2.20711e-07	1.65401e-05
												gene-SHERM_20655	2.03397	0.000243796	0.018206	gene-SHERM_18270	-1.07406	7.12254e-05	0.00531891	gene-SHERM_29482	-0.915487	2.22739e-07	1.65955e-05
												gene-SHERM_12017	0.880972	0.000246591	0.0183504	gene-SHERM_07667	2.98327	7.34292e-05	0.00546431	gene-SHERM_28211	2.07854	2.23009e-07	1.65955e-05
												gene-SHERM_03851	1.65773	0.000249376	0.0184307	gene-SHERM_03137	-7.15714	7.45679e-05	0.00552972	gene-SHERM_05219	1.1522	2.30577e-07	1.70989e-05
												gene-SHERM_15630	0.992965	0.000249403	0.0184307	gene-SHERM_20640	-1.54295	7.57505e-05	0.00559791	gene-SHERM_24147	1.33672	2.46445e-07	1.81238e-05
												gene-SHERM_15875	-0.942885	0.00025996	0.0191444	gene-SHERM_20020	1.95614	7.75148e-05	0.00568946	gene-SHERM_20640	-1.65328	2.46638e-07	1.81238e-05
												gene-SHERM_19367	2.0248	0.000270805	0.0198743	gene-SHERM_20391	1.59455	7.7524e-05	0.00568946	gene-SHERM_05344	-1.84547	2.47251e-07	1.81238e-05
												gene-SHERM_11914	-2.04877	0.000278336	0.0203568	gene-SHERM_29463	-1.51627	7.82566e-05	0.00572349	gene-SHERM_06065	2.59043	2.47804e-07	1.81238e-05
												gene-SHERM_24963	1.10396	0.000289262	0.0210834	gene-SHERM_02434	1.32761	7.86876e-05	0.0057353	gene-SHERM_05038	1.32725	2.55865e-07	1.86492e-05
												gene-SHERM_07099	1.8418	0.000295731	0.0214814	gene-SHERM_16135	0.944086	7.94085e-05	0.00576809	gene-SHERM_15551	-1.84568	2.61302e-07	1.89805e-05
												gene-SHERM_16590	1.67983	0.000299098	0.0216521	gene-SHERM_11170	1.89976	8.20255e-05	0.00593792	gene-SHERM_12910	1.37538	2.70515e-07	1.95829e-05
												gene-SHERM_08047	-2.11104	0.000302444	0.0218201	gene-SHERM_25771	-1.86191	8.25969e-05	0.00594585	gene-SHERM_17089	-1.06601	2.72292e-07	1.96447e-05
												gene-SHERM_21395	-1.96456	0.000305333	0.021954	gene-SHERM_19905	2.50145	8.26938e-05	0.00594585	gene-SHERM_27558	0.927496	2.75276e-07	1.97929e-05
												gene-SHERM_11777	-1.44194	0.000308286	0.0220917	gene-SHERM_00633	1.45581	8.35419e-05	0.00598661	gene-SHERM_07428	3.8339	2.83158e-07	2.02911e-05
												gene-SHERM_24125	6.76021	0.000310297	0.0221613	gene-SHERM_28957	-0.92649	8.52254e-05	0.00606449	gene-SHERM_03191	-1.91507	2.9694e-07	2.12073e-05
												gene-SHERM_13552	1.40933	0.000313804	0.0223368	gene-SHERM_16835	-1.31449	8.54143e-05	0.00606449	gene-SHERM_16882	-1.10426	3.09302e-07	2.20163e-05
												gene-SHERM_17554	1.97105	0.00031792	0.0225543	gene-SHERM_06762	-1.51979	8.54835e-05	0.00606449	gene-SHERM_06148	-2.01441	3.26842e-07	2.31872e-05
												gene-SHERM_12964	1.16785	0.000320556	0.0226476	gene-SHERM_06956	-1.18207	8.62703e-05	0.00608762	gene-SHERM_24005	3.21582	3.49781e-07	2.47322e-05
												gene-SHERM_07428	3.5483	0.000321363	0.0226476	gene-SHERM_07049	-1.27594	8.63817e-05	0.00608762	gene-SHERM_23852	1.25434	3.56637e-07	2.51335e-05
												gene-SHERM_26315	-1.23236	0.000324327	0.0227474	gene-SHERM_08414	1.22129	8.69667e-05	0.00610862	gene-SHERM_04218	1.55348	3.60311e-07	2.53085e-05
												gene-SHERM_14909	2.55918	0.000324917	0.0227474	gene-SHERM_00711	0.908714	8.79402e-05	0.00615668	gene-SHERM_16346	1.68165	3.63806e-07	2.547e-05
												gene-SHERM_27957	0.785202	0.000327412	0.0228469	gene-SHERM_11480	1.98025	8.92361e-05	0.0061944	gene-SHERM_11914	-2.37148	3.72351e-07	2.59828e-05
												gene-SHERM_11470	-1.23587	0.000333305	0.0231299	gene-SHERM_09561	-2.1755	8.92938e-05	0.0061944	gene-SHERM_16288	0.835371	3.76864e-07	2.62118e-05
												gene-SHERM_01934	-3.01985	0.000333641	0.0231299	gene-SHERM_05983	-1.66418	8.93521e-05	0.0061944	gene-SHERM_19273	-1.65704	3.81539e-07	2.64504e-05
												gene-SHERM_01342	2.55656	0.000336949	0.0232834	gene-SHERM_27242	1.09095	8.98599e-05	0.00620938	gene-SHERM_16681	1.08432	4.29498e-07	2.96786e-05
												gene-SHERM_29482	-0.759084	0.000340807	0.0234433	gene-SHERM_07841	1.30755	9.24625e-05	0.00636854	gene-SHERM_01934	-3.97563	4.39995e-07	3.03055e-05
												gene-SHERM_16263	1.18829	0.000341466	0.0234433	gene-SHERM_14096	3.81189	9.33193e-05	0.00640682	gene-SHERM_14751	-1.57432	4.42454e-07	3.03766e-05
												gene-SHERM_09894	1.5609	0.000342632	0.0234477	gene-SHERM_04647	-1.34193	9.59609e-05	0.00656699	gene-SHERM_18691	-0.981823	4.53104e-07	3.10078e-05
												gene-SHERM_29246	-1.9966	0.000352342	0.0240349	gene-SHERM_12017	0.950234	9.69618e-05	0.00661422	gene-SHERM_18763	2.40838	4.79201e-07	3.26885e-05
												gene-SHERM_03265	0.888052	0.000357387	0.0242483	gene-SHERM_02775	-1.39503	9.84601e-05	0.00669497	gene-SHERM_20371	-3.75403	4.93086e-07	3.35282e-05
												gene-SHERM_06976	-2.93252	0.000357748	0.0242483	gene-SHERM_06065	2.26316	0.000100193	0.00679114	gene-SHERM_13711	-1.65815	4.97838e-07	3.37436e-05
												gene-SHERM_13999	-2.35275	0.00036031	0.0243444	gene-SHERM_13560	1.77629	0.000100887	0.00681643	gene-SHERM_09369	-2.67334	5.2735e-07	3.56304e-05
												gene-SHERM_12060	-1.8425	0.000364753	0.0245666	gene-SHERM_22911	-1.00701	0.000102987	0.0069363	gene-SHERM_09411	2.32363	5.29356e-07	3.56528e-05
												gene-SHERM_27005	1.37916	0.000384811	0.0258358	gene-SHERM_16372	1.18495	0.000103766	0.00696674	gene-SHERM_05921	-3.66981	5.56143e-07	3.73388e-05
												gene-SHERM_01461	1.04649	0.000388039	0.0259191	gene-SHERM_22097	1.22581	0.000106461	0.00712519	gene-SHERM_05983	-1.73515	5.68132e-07	3.80237e-05
												gene-SHERM_00348	-0.937156	0.000388487	0.0259191	gene-SHERM_20798	1.55883	0.000107131	0.00714031	gene-SHERM_06276	5.14713	5.77559e-07	3.85335e-05
												gene-SHERM_21951	1.2925	0.000394128	0.0261572	gene-SHERM_27341	5.81469	0.000107358	0.00714031	gene-SHERM_14976	-1.65145	5.89023e-07	3.90565e-05
												gene-SHERM_15877	-1.7753	0.000394515	0.0261572	gene-SHERM_24084	2.37929	0.000108081	0.00716599	gene-SHERM_25250	1.18444	5.89068e-07	3.90565e-05
												gene-SHERM_16184	-1.75848	0.000404975	0.0267673	gene-SHERM_07059	1.97953	0.000113356	0.00749238	gene-SHERM_00631	0.970091	5.98285e-07	3.95444e-05
												gene-SHERM_20350	1.89504	0.000415656	0.0273883	gene-SHERM_15386	2.42253	0.000115863	0.00763442	gene-SHERM_29134	-2.20393	6.04172e-07	3.98099e-05
												gene-SHERM_21478	2.46714	0.00042318	0.027798	gene-SHERM_12910	1.2434	0.000117921	0.00774604	gene-SHERM_25406	-1.36095	6.16757e-07	4.04192e-05
												gene-SHERM_16052	1.67273	0.000425801	0.0278841	gene-SHERM_06222	-4.43798	0.000125473	0.00821674	gene-SHERM_13142	1.71909	6.17217e-07	4.04192e-05
												gene-SHERM_14101	-1.35078	0.000428484	0.0279167	gene-SHERM_14521	1.91871	0.000126599	0.00826508	gene-SHERM_26344	2.87409	6.51055e-07	4.24652e-05
												gene-SHERM_04323	1.0431	0.000428922	0.0279167	gene-SHERM_08132	2.47793	0.000128308	0.00835103	gene-SHERM_04676	-1.55771	6.52452e-07	4.24652e-05
												gene-SHERM_27242	0.959009	0.000438848	0.0284756	gene-SHERM_18489	1.31797	0.000131834	0.00855435	gene-SHERM_22321	1.61559	6.66237e-07	4.32303e-05
												gene-SHERM_09011	-1.80119	0.000442055	0.0285965	gene-SHERM_20395	1.15615	0.000132637	0.00857323	gene-SHERM_11518	2.13379	6.78869e-07	4.3916e-05
												gene-SHERM_26514	-0.947759	0.000448769	0.0289429	gene-SHERM_14422	0.812603	0.000133278	0.00857323	gene-SHERM_02207	4.51779	6.85758e-07	4.42272e-05
												gene-SHERM_18697	-2.56454	0.000451689	0.0290432	gene-SHERM_07428	3.4031	0.000133334	0.00857323	gene-SHERM_16232	1.01619	7.07281e-07	4.54775e-05
												gene-SHERM_21517	-0.81943	0.000462013	0.0296176	gene-SHERM_08090	-0.934182	0.000134591	0.00862801	gene-SHERM_23274	2.67554	7.55169e-07	4.84104e-05
												gene-SHERM_16138	-1.51912	0.000464945	0.029716	gene-SHERM_04461	-1.05844	0.00013534	0.00864997	gene-SHERM_20391	1.63175	7.69884e-07	4.91769e-05
												gene-SHERM_23559	0.855819	0.000469843	0.0299391	gene-SHERM_26132	-1.78785	0.000136392	0.00869113	gene-SHERM_20301	2.4074	7.71747e-07	4.91769e-05
												gene-SHERM_16306	-1.23845	0.000472004	0.029987	gene-SHERM_27508	7.36922	0.000138707	0.00881225	gene-SHERM_22878	-2.54241	7.87971e-07	5.00609e-05
												gene-SHERM_00858	0.926178	0.000475372	0.0301111	gene-SHERM_01760	2.02386	0.000139418	0.00883104	gene-SHERM_14883	5.37322	7.91021e-07	5.01051e-05
												gene-SHERM_15568	1.46554	0.000487783	0.0308056	gene-SHERM_05344	-1.66331	0.000144496	0.00912552	gene-SHERM_06221	-2.33101	8.18817e-07	5.17118e-05
												gene-SHERM_08161	-0.906444	0.000494748	0.031153	gene-SHERM_11470	-1.31855	0.000147617	0.00929505	gene-SHERM_17367	-1.84666	8.7392e-07	5.50285e-05
												gene-SHERM_22061	1.69486	0.000509783	0.0320051	gene-SHERM_12949	3.18853	0.000148691	0.00933506	gene-SHERM_01690	-1.65413	8.84355e-07	5.55213e-05
												gene-SHERM_21421	0.946387	0.000513	0.0321123	gene-SHERM_10045	-2.41346	0.000149441	0.0093546	gene-SHERM_13510	1.27472	8.88324e-07	5.56064e-05
												gene-SHERM_06786	0.793398	0.000517222	0.0322817	gene-SHERM_10849	-1.48587	0.000151467	0.0094536	gene-SHERM_16306	-1.46705	8.94881e-07	5.58526e-05
												gene-SHERM_17562	2.04767	0.000532953	0.0331098	gene-SHERM_24732	-2.28363	0.000154004	0.00958381	gene-SHERM_13566	1.44461	9.45851e-07	5.88612e-05
												gene-SHERM_27325	0.769636	0.000533603	0.0331098	gene-SHERM_11585	2.94939	0.000160785	0.00997661	gene-SHERM_29124	3.78461	9.68439e-07	6.00912e-05
												gene-SHERM_00974	0.707702	0.000548554	0.0339359	gene-SHERM_23849	5.40351	0.000172174	0.0106523	gene-SHERM_10984	1.63093	9.7843e-07	6.05347e-05
												gene-SHERM_22946	-1.42562	0.000550105	0.0339359	gene-SHERM_06407	2.16817	0.000173262	0.010671	gene-SHERM_10228	1.78284	9.95192e-07	6.13226e-05
												gene-SHERM_28215	1.88989	0.000581609	0.0357757	gene-SHERM_16565	7.58046	0.00017348	0.010671	gene-SHERM_00330	-1.04842	9.96927e-07	6.13226e-05
												gene-SHERM_05170	2.44458	0.000591086	0.0362538	gene-SHERM_27574	1.40009	0.000178686	0.0109596	gene-SHERM_10900	-1.19458	1.01835e-06	6.23006e-05
												gene-SHERM_07460	2.08761	0.000595612	0.0363357	gene-SHERM_01342	2.76582	0.000180983	0.0110686	gene-SHERM_17383	2.07221	1.01868e-06	6.23006e-05
												gene-SHERM_27318	1.05621	0.000595835	0.0363357	gene-SHERM_00682	-1.65182	0.000182831	0.0111496	gene-SHERM_00396	-1.3068	1.02746e-06	6.26572e-05
												gene-SHERM_23638	2.2761	0.000624705	0.0379161	gene-SHERM_22819	1.00865	0.000185605	0.0112864	gene-SHERM_04515	4.75401	1.05475e-06	6.41378e-05
												gene-SHERM_09369	-2.20264	0.000625313	0.0379161	gene-SHERM_13745	-1.85756	0.000187517	0.0113702	gene-SHERM_19134	-1.53531	1.05794e-06	6.41426e-05
												gene-SHERM_26937	0.933756	0.0006311	0.0381582	gene-SHERM_15875	-0.971512	0.000190035	0.0114901	gene-SHERM_06057	3.90124	1.06086e-06	6.41426e-05
												gene-SHERM_24216	4.94107	0.00064289	0.0387097	gene-SHERM_21177	-3.4708	0.000194701	0.0117389	gene-SHERM_01412	-1.09932	1.07725e-06	6.49493e-05
												gene-SHERM_28878	1.32344	0.000643859	0.0387097	gene-SHERM_20088	1.07156	0.000202876	0.0121184	gene-SHERM_13562	1.37183	1.15015e-06	6.9085e-05
												gene-SHERM_20010	6.62564	0.000650786	0.0389441	gene-SHERM_29285	1.79772	0.000202937	0.0121184	gene-SHERM_22317	2.17601	1.15499e-06	6.9085e-05
												gene-SHERM_13120	3.5947	0.0006523	0.0389441	gene-SHERM_01428	1.98423	0.000203244	0.0121184	gene-SHERM_21395	-2.2356	1.15558e-06	6.9085e-05
												gene-SHERM_05454	1.034	0.000653246	0.0389441	gene-SHERM_13331	5.5393	0.000203274	0.0121184	gene-SHERM_03851	1.76561	1.20711e-06	7.19634e-05
												gene-SHERM_26999	1.02727	0.000655215	0.0389524	gene-SHERM_04087	4.20493	0.000209598	0.0124606	gene-SHERM_08264	-1.48087	1.24819e-06	7.42048e-05
												gene-SHERM_08132	2.17195	0.00066175	0.0392313	gene-SHERM_19576	-1.73488	0.000210506	0.0124797	gene-SHERM_23141	-1.17808	1.31472e-06	7.79422e-05
												gene-SHERM_13711	-1.32213	0.000679275	0.0400696	gene-SHERM_23852	1.10642	0.000212161	0.0125167	gene-SHERM_24576	3.9661	1.33341e-06	7.88303e-05
												gene-SHERM_16835	-1.11323	0.000679656	0.0400696	gene-SHERM_17762	3.90369	0.000212308	0.0125167	gene-SHERM_07667	3.08907	1.33826e-06	7.88978e-05
												gene-SHERM_04675	4.12096	0.000685514	0.0403033	gene-SHERM_06807	1.16641	0.000215203	0.012613	gene-SHERM_13677	-1.35506	1.3482e-06	7.92645e-05
												gene-SHERM_18257	-2.73424	0.000690827	0.0403538	gene-SHERM_15185	-1.15914	0.000215261	0.012613	gene-SHERM_02434	1.32151	1.37958e-06	8.08857e-05
												gene-SHERM_02648	-1.03809	0.000692548	0.0403538	gene-SHERM_12182	-0.864812	0.000215718	0.012613	gene-SHERM_19473	1.51026	1.39578e-06	8.16108e-05
												gene-SHERM_03864	-1.12757	0.000693349	0.0403538	gene-SHERM_15945	3.01417	0.000218351	0.012732	gene-SHERM_20412	-1.31371	1.41368e-06	8.24313e-05
												gene-SHERM_23474	-0.989457	0.000694018	0.0403538	gene-SHERM_08697	1.59919	0.000227932	0.0132424	gene-SHERM_03265	0.985619	1.41779e-06	8.24452e-05
												gene-SHERM_15861	0.888245	0.000695853	0.0403538	gene-SHERM_12577	1.1617	0.000228349	0.0132424	gene-SHERM_14037	1.23352	1.57016e-06	9.10566e-05
												gene-SHERM_24104	-1.74616	0.000703403	0.0406808	gene-SHERM_05326	1.46054	0.000233205	0.0134251	gene-SHERM_00748	1.51317	1.5836e-06	9.15863e-05
												gene-SHERM_13363	-5.47961	0.000718109	0.0414187	gene-SHERM_28944	1.61085	0.000233681	0.0134251	gene-SHERM_20939	1.71746	1.59134e-06	9.17847e-05
												gene-SHERM_11127	0.980985	0.000725493	0.0416752	gene-SHERM_04796	-2.80426	0.000233841	0.0134251	gene-SHERM_11785	1.08533	1.59851e-06	9.19487e-05
												gene-SHERM_19064	0.894424	0.000726471	0.0416752	gene-SHERM_13566	1.33803	0.000234024	0.0134251	gene-SHERM_10022	3.6557	1.62015e-06	9.29423e-05
												gene-SHERM_24153	0.894841	0.000736984	0.0421646	gene-SHERM_26344	2.59226	0.000235681	0.0134839	gene-SHERM_25195	-1.85832	1.67782e-06	9.59918e-05
												gene-SHERM_16178	-1.35683	0.000776519	0.0443074	gene-SHERM_24133	-1.58915	0.000240129	0.0137015	gene-SHERM_12964	1.26021	1.73761e-06	9.9146e-05
												gene-SHERM_08514	-1.42398	0.000781575	0.0444766	gene-SHERM_14733	1.37047	0.000242056	0.0137745	gene-SHERM_00858	1.03865	1.75783e-06	0.000100032
												gene-SHERM_11983	-1.87224	0.00080099	0.0453895	gene-SHERM_13363	-7.18171	0.000242774	0.0137785	gene-SHERM_11781	-1.46721	1.77063e-06	0.000100492
												gene-SHERM_02544	-0.958495	0.000801882	0.0453895	gene-SHERM_16833	4.83884	0.000254702	0.0144171	gene-SHERM_04942	1.14261	1.81137e-06	0.000102531
												gene-SHERM_06221	-1.85664	0.000808168	0.045624	gene-SHERM_29006	-4.69615	0.000258441	0.0145899	gene-SHERM_04412	0.984379	1.83889e-06	0.000103812
												gene-SHERM_04087	3.18341	0.000813594	0.0456904	gene-SHERM_27005	1.37187	0.000263328	0.0148265	gene-SHERM_26956	-3.93922	1.87798e-06	0.000105738
												gene-SHERM_08360	-1.13902	0.000815581	0.0456904	gene-SHERM_15624	0.739284	0.000268841	0.015097	gene-SHERM_06727	4.12621	1.93801e-06	0.00010883
												gene-SHERM_25248	0.906609	0.000816479	0.0456904	gene-SHERM_00989	-2.00743	0.000270463	0.0151438	gene-SHERM_17762	3.7734	1.95468e-06	0.00010923
												gene-SHERM_02396	-1.28931	0.000817932	0.0456904	gene-SHERM_25195	-1.71131	0.000271596	0.0151438	gene-SHERM_26906	0.877496	1.95539e-06	0.00010923
												gene-SHERM_02778	6.22569	0.000823059	0.0457432	gene-SHERM_23359	1.28251	0.00027181	0.0151438	gene-SHERM_15944	-1.99633	1.96892e-06	0.000109697
												gene-SHERM_28029	0.978171	0.000823175	0.0457432	gene-SHERM_06221	-2.10078	0.000273239	0.0151836	gene-SHERM_08175	-5.07614	1.9992e-06	0.000111094
												gene-SHERM_08528	-1.86439	0.00083015	0.0459019	gene-SHERM_20966	0.901484	0.000275658	0.0152386	gene-SHERM_08090	-0.939087	2.09974e-06	0.000116377
												gene-SHERM_00398	1.16685	0.000830344	0.0459019	gene-SHERM_05071	-1.39086	0.00027566	0.0152386	gene-SHERM_14096	3.50776	2.11191e-06	0.000116747
												gene-SHERM_07585	1.90839	0.000837335	0.0461684	gene-SHERM_04798	-2.5431	0.000283299	0.0156204	gene-SHERM_02376	2.10862	2.14528e-06	0.000118285
												gene-SHERM_28141	-0.887446	0.000853815	0.0468464	gene-SHERM_03750	0.842755	0.000286379	0.0157494	gene-SHERM_14521	1.84806	2.16364e-06	0.000118786
												gene-SHERM_13646	0.806142	0.000855871	0.0468464	gene-SHERM_17530	-0.795324	0.000289755	0.015894	gene-SHERM_25065	3.32186	2.16552e-06	0.000118786
												gene-SHERM_26996	-0.968946	0.000856235	0.0468464	gene-SHERM_23559	0.890441	0.000293811	0.016075	gene-SHERM_24898	-2.38318	2.20569e-06	0.000120678
												gene-SHERM_01219	0.893528	0.000878647	0.0479493	gene-SHERM_13267	-1.55154	0.0002993	0.0163333	gene-SHERM_16052	1.85017	2.22233e-06	0.000121276
												gene-SHERM_11685	-0.97723	0.000888203	0.0483397	gene-SHERM_08514	-1.57942	0.000304206	0.0165586	gene-SHERM_07049	-1.22496	2.29006e-06	0.000124653
												gene-SHERM_18457	-1.18189	0.000890343	0.0483397	gene-SHERM_06972	-1.04319	0.000306374	0.0166341	gene-SHERM_23610	4.89882	2.31756e-06	0.000125828
												gene-SHERM_20412	-1.07953	0.000909116	0.0491937	gene-SHERM_16214	2.44637	0.000312953	0.016948	gene-SHERM_08529	1.3971	2.35505e-06	0.000127538
												gene-SHERM_12888	-0.753762	0.000910695	0.0491937	gene-SHERM_19010	-1.076	0.000315155	0.0170198	gene-SHERM_03183	1.54688	2.38367e-06	0.00012876
												gene-SHERM_16435	1.13306	0.000918608	0.0494955	gene-SHERM_21395	-1.95252	0.000315878	0.0170198	gene-SHERM_28564	1.6817	2.39578e-06	0.000129087
												gene-SHERM_14691	-2.73094	0.000927805	0.0498648	gene-SHERM_26937	0.993658	0.000319482	0.0171705	gene-SHERM_12831	-1.60968	2.44526e-06	0.00013142
																gene-SHERM_16910	-1.52163	0.000321577	0.0172396	gene-SHERM_19037	1.39102	2.54907e-06	0.000136654
																gene-SHERM_02424	-2.35101	0.000325621	0.0173697	gene-SHERM_19905	2.6198	2.60618e-06	0.000139365
																gene-SHERM_00754	-0.939991	0.000325636	0.0173697	gene-SHERM_16921	-1.45447	2.64376e-06	0.000140848
																gene-SHERM_19300	4.7787	0.000329311	0.0175218	gene-SHERM_01459	1.58991	2.64715e-06	0.000140848
																gene-SHERM_19348	7.17471	0.000333557	0.0177035	gene-SHERM_28878	1.46374	2.78551e-06	0.00014784
																gene-SHERM_08876	0.987254	0.000344136	0.0182195	gene-SHERM_08208	-1.33509	2.79753e-06	0.000148109
																gene-SHERM_20040	1.0713	0.00036426	0.0192371	gene-SHERM_24738	1.39543	2.85079e-06	0.000150554
																gene-SHERM_01690	-1.44179	0.000365686	0.0192646	gene-SHERM_20701	4.08745	2.92791e-06	0.000154244
																gene-SHERM_16243	-1.38583	0.000381544	0.0200205	gene-SHERM_08101	3.10794	3.00343e-06	0.000157832
																gene-SHERM_23243	-1.56069	0.000381917	0.0200205	gene-SHERM_16686	1.60828	3.04708e-06	0.000159731
																gene-SHERM_00486	0.912359	0.000383539	0.0200562	gene-SHERM_13745	-1.86558	3.10812e-06	0.00016198
																gene-SHERM_04958	2.04903	0.000398266	0.0207753	gene-SHERM_18638	1.03754	3.11237e-06	0.00016198
																gene-SHERM_15771	1.75021	0.000405376	0.0210728	gene-SHERM_16184	-1.91771	3.11281e-06	0.00016198
																gene-SHERM_17162	2.70423	0.000405951	0.0210728	gene-SHERM_20933	-1.06604	3.20474e-06	0.000166357
																gene-SHERM_04122	7.31891	0.000413467	0.0214107	gene-SHERM_28341	-1.54338	3.5217e-06	0.000182161
																gene-SHERM_02376	1.85505	0.000414699	0.0214224	gene-SHERM_00714	4.00721	3.52631e-06	0.000182161
																gene-SHERM_23438	1.62187	0.000415834	0.0214291	gene-SHERM_07585	2.4834	3.64786e-06	0.000187984
																gene-SHERM_00514	-2.36513	0.000417453	0.0214605	gene-SHERM_25787	5.85919	3.72301e-06	0.000191394
																gene-SHERM_25787	5.81429	0.000420465	0.0215633	gene-SHERM_21177	-3.16566	4.03576e-06	0.000206971
																gene-SHERM_17485	1.42307	0.00042224	0.0216022	gene-SHERM_04667	3.71	4.05004e-06	0.000207204
																gene-SHERM_25871	-0.973715	0.000424767	0.0216515	gene-SHERM_20323	1.274	4.09149e-06	0.000208823
																gene-SHERM_05467	2.80404	0.000425725	0.0216515	gene-SHERM_28269	-1.27425	4.24906e-06	0.000216346
																gene-SHERM_12584	0.956263	0.000426397	0.0216515	gene-SHERM_03864	-1.24466	4.38578e-06	0.000222775
																gene-SHERM_10355	1.4372	0.000427271	0.0216515	gene-SHERM_26514	-0.994772	4.67389e-06	0.000236844
																gene-SHERM_25064	1.35542	0.000435439	0.0220129	gene-SHERM_27519	-2.71449	4.689e-06	0.000237045
																gene-SHERM_03096	1.33521	0.00044729	0.0225585	gene-SHERM_23857	2.09529	4.72824e-06	0.000238462
																gene-SHERM_20350	1.85599	0.000449931	0.022638	gene-SHERM_20027	2.99491	4.74898e-06	0.000238942
																gene-SHERM_11397	2.44887	0.000473987	0.0237921	gene-SHERM_29420	-0.946018	4.77814e-06	0.000239075
																gene-SHERM_26858	7.60874	0.000475521	0.023813	gene-SHERM_25944	2.06209	4.77859e-06	0.000239075
																gene-SHERM_28141	-0.935975	0.000478917	0.0239267	gene-SHERM_06762	-1.42009	4.79024e-06	0.000239075
																gene-SHERM_04323	1.05321	0.000485024	0.0241751	gene-SHERM_15864	-1.18243	4.79655e-06	0.000239075
																gene-SHERM_02779	1.69894	0.000492268	0.0244788	gene-SHERM_26814	-1.20019	4.83626e-06	0.000240491
																gene-SHERM_11914	-1.94666	0.000498738	0.0247428	gene-SHERM_23839	0.683023	4.99038e-06	0.000247576
																gene-SHERM_17701	1.76338	0.000506109	0.024965	gene-SHERM_20897	-1.19878	5.0825e-06	0.00025156
																gene-SHERM_05520	3.58351	0.00050783	0.024965	gene-SHERM_26937	1.00673	5.18979e-06	0.000256275
																gene-SHERM_11587	-6.56142	0.000508699	0.024965	gene-SHERM_09064	-1.36752	5.53627e-06	0.000272751
																gene-SHERM_11108	-2.00547	0.000509017	0.024965	gene-SHERM_16587	1.49481	5.59047e-06	0.00027426
																gene-SHERM_17900	0.780402	0.000509083	0.024965	gene-SHERM_11397	2.80496	5.59268e-06	0.00027426
																gene-SHERM_25078	0.918747	0.000524499	0.0256178	gene-SHERM_26746	2.26175	5.62254e-06	0.000275091
																gene-SHERM_16178	-1.41692	0.000524802	0.0256178	gene-SHERM_03257	1.04223	5.71446e-06	0.000278947
																gene-SHERM_21456	0.979548	0.000527506	0.0256424	gene-SHERM_03005	1.78566	5.82632e-06	0.000283757
																gene-SHERM_22824	-2.26284	0.000527716	0.0256424	gene-SHERM_23790	-3.60199	6.02469e-06	0.000292748
																gene-SHERM_18990	-1.20749	0.000532465	0.0258143	gene-SHERM_06684	-1.14535	6.09624e-06	0.00029555
																gene-SHERM_18734	1.11828	0.000535188	0.0258873	gene-SHERM_08174	-1.66048	6.13962e-06	0.000296976
																gene-SHERM_23857	1.91017	0.000547583	0.0264268	gene-SHERM_08235	1.19277	6.20503e-06	0.00029946
																gene-SHERM_15795	0.861577	0.000550502	0.0264504	gene-SHERM_17112	1.03746	6.40407e-06	0.000308366
																gene-SHERM_13295	0.737282	0.000550558	0.0264504	gene-SHERM_28957	-0.841493	6.42105e-06	0.000308486
																gene-SHERM_23896	0.893531	0.000551854	0.026453	gene-SHERM_09198	-1.39393	6.64111e-06	0.00031834
																gene-SHERM_08170	-1.82468	0.000557622	0.0266694	gene-SHERM_05051	0.908874	6.77838e-06	0.000324189
																gene-SHERM_18197	-1.22701	0.00056325	0.0268781	gene-SHERM_21588	5.29403	6.82205e-06	0.000325547
																gene-SHERM_20937	0.831203	0.000591378	0.0281216	gene-SHERM_06263	1.45096	6.91156e-06	0.00032908
																gene-SHERM_23319	3.3447	0.00059195	0.0281216	gene-SHERM_02396	-1.44865	7.00503e-06	0.000332076
																gene-SHERM_18380	6.60055	0.000596002	0.028251	gene-SHERM_22819	0.964248	7.00569e-06	0.000332076
																gene-SHERM_29020	1.2924	0.00060505	0.0286162	gene-SHERM_03664	-1.22595	7.03593e-06	0.000332768
																gene-SHERM_29154	-0.892882	0.000616662	0.0291007	gene-SHERM_04338	2.45078	7.1185e-06	0.000335927
																gene-SHERM_07015	-1.34348	0.000619322	0.0291099	gene-SHERM_13065	5.48099	7.20524e-06	0.000339268
																gene-SHERM_01193	3.01275	0.000619592	0.0291099	gene-SHERM_24067	2.55788	7.44186e-06	0.000349636
																gene-SHERM_04338	2.19222	0.000624169	0.0292603	gene-SHERM_18807	-1.25015	7.52024e-06	0.00035254
																gene-SHERM_16346	1.3865	0.00063825	0.0298547	gene-SHERM_19845	2.6665	7.55249e-06	0.000353274
																gene-SHERM_26848	7.2698	0.00064152	0.0299418	gene-SHERM_14691	-3.22839	7.6577e-06	0.000357193
																gene-SHERM_20939	1.44615	0.000644332	0.0300073	gene-SHERM_07084	1.37866	7.66983e-06	0.000357193
																gene-SHERM_07460	2.05155	0.000658127	0.0305526	gene-SHERM_03313	1.39666	7.70818e-06	0.000358195
																gene-SHERM_21441	1.93706	0.000658913	0.0305526	gene-SHERM_14055	2.73167	7.892e-06	0.000365938
																gene-SHERM_19143	0.711208	0.000668015	0.0308461	gene-SHERM_25743	1.4652	8.10129e-06	0.000374826
																gene-SHERM_01414	7.39773	0.00066814	0.0308461	gene-SHERM_28524	-0.851314	8.13393e-06	0.000375447
																gene-SHERM_16681	0.880401	0.000678279	0.0312464	gene-SHERM_18651	0.879204	8.1615e-06	0.000375447
																gene-SHERM_19064	0.902491	0.000686995	0.0315795	gene-SHERM_00488	0.94936	8.18499e-06	0.000375447
																gene-SHERM_02330	1.2248	0.000692358	0.0317557	gene-SHERM_13120	4.81878	8.18528e-06	0.000375447
																gene-SHERM_19098	-2.09128	0.000693811	0.0317557	gene-SHERM_26139	1.91795	8.20691e-06	0.00037563
																gene-SHERM_17238	6.78614	0.000695378	0.0317591	gene-SHERM_29463	-1.36684	8.26683e-06	0.00037756
																gene-SHERM_03183	1.33347	0.000710142	0.032337	gene-SHERM_22312	-1.80318	8.85622e-06	0.000403612
																gene-SHERM_22926	-3.27785	0.000711071	0.032337	gene-SHERM_23488	2.50111	8.97503e-06	0.000408153
																gene-SHERM_20014	2.34967	0.000713917	0.0323972	gene-SHERM_19023	-2.29798	9.10439e-06	0.000413153
																gene-SHERM_22834	-2.26952	0.000720421	0.0326228	gene-SHERM_21764	0.948754	9.46496e-06	0.000428602
																gene-SHERM_25345	2.26077	0.000725394	0.0327783	gene-SHERM_16231	-1.87542	1.01464e-05	0.000458176
																gene-SHERM_00974	0.694565	0.000732915	0.033048	gene-SHERM_24432	-1.95792	1.01611e-05	0.000458176
																gene-SHERM_06721	0.901448	0.000746155	0.0335738	gene-SHERM_20316	-1.9832	1.01962e-05	0.000458786
																gene-SHERM_23554	0.735781	0.000760589	0.0341511	gene-SHERM_00989	-1.92551	1.0329e-05	0.000463783
																gene-SHERM_03634	1.19525	0.000767269	0.0343785	gene-SHERM_19024	-2.41221	1.04228e-05	0.000467006
																gene-SHERM_08540	-4.1491	0.000770912	0.0344692	gene-SHERM_05281	-4.93017	1.05641e-05	0.000471561
																gene-SHERM_16231	-1.75744	0.00077404	0.0345365	gene-SHERM_24437	2.21358	1.05687e-05	0.000471561
																gene-SHERM_24912	0.790397	0.000787164	0.0350486	gene-SHERM_12808	0.723446	1.06823e-05	0.000475628
																gene-SHERM_03751	1.04789	0.000793318	0.0352488	gene-SHERM_13363	-6.16676	1.08409e-05	0.000481686
																gene-SHERM_17652	-0.814769	0.000804172	0.0356566	gene-SHERM_16591	1.30171	1.09078e-05	0.000483646
																gene-SHERM_02353	0.91942	0.000817847	0.0361755	gene-SHERM_20023	1.42802	1.10045e-05	0.000485943
																gene-SHERM_20316	-1.73152	0.000819273	0.0361755	gene-SHERM_22381	2.68296	1.10053e-05	0.000485943
																gene-SHERM_00721	-6.65765	0.00083364	0.0366935	gene-SHERM_01339	-2.36881	1.10724e-05	0.000487897
																gene-SHERM_27558	0.724124	0.000834452	0.0366935	gene-SHERM_16890	1.59466	1.18604e-05	0.000520522
																gene-SHERM_13609	1.24154	0.000836184	0.0366938	gene-SHERM_12182	-0.811603	1.18617e-05	0.000520522
																gene-SHERM_25786	6.44439	0.000840533	0.0368088	gene-SHERM_19143	0.734004	1.19141e-05	0.000521743
																gene-SHERM_17269	0.767852	0.000844366	0.0369007	gene-SHERM_15746	1.02135	1.20027e-05	0.000524547
																gene-SHERM_29090	5.17588	0.000851889	0.0371532	gene-SHERM_26904	3.26769	1.21926e-05	0.00053175
																gene-SHERM_09352	-1.33376	0.000855087	0.037167	gene-SHERM_14258	-1.72226	1.27879e-05	0.000556576
																gene-SHERM_14977	4.0704	0.000855699	0.037167	gene-SHERM_17622	-1.35774	1.29025e-05	0.000560415
																gene-SHERM_17622	-1.2922	0.000863751	0.0374403	gene-SHERM_25988	2.12783	1.31213e-05	0.000568757
																gene-SHERM_24910	1.1041	0.000870208	0.0376436	gene-SHERM_29285	1.68894	1.36046e-05	0.000588509
																gene-SHERM_01398	-0.994031	0.000878047	0.0379022	gene-SHERM_11560	-3.60279	1.36944e-05	0.000591075
																gene-SHERM_02284	1.47079	0.000879748	0.0379022	gene-SHERM_05428	2.22279	1.37194e-05	0.000591075
																gene-SHERM_00330	-0.864405	0.00089689	0.0385626	gene-SHERM_26350	1.45752	1.37617e-05	0.000591697
																gene-SHERM_19473	1.2599	0.000909143	0.0390107	gene-SHERM_27798	1.70594	1.38602e-05	0.000594732
																gene-SHERM_19367	1.84548	0.000937563	0.040108	gene-SHERM_11777	-1.37406	1.39285e-05	0.000596459
																gene-SHERM_14774	-1.00377	0.000938485	0.040108	gene-SHERM_29329	-1.12577	1.40011e-05	0.000598362
																gene-SHERM_22410	-2.78069	0.000940518	0.0401143	gene-SHERM_27528	0.80985	1.43246e-05	0.000610738
																gene-SHERM_15129	0.994082	0.000952065	0.0405256	gene-SHERM_24918	-2.21198	1.4348e-05	0.000610738
																gene-SHERM_03547	0.949285	0.000961918	0.0408633	gene-SHERM_06990	1.95125	1.45824e-05	0.000619475
																gene-SHERM_18807	-1.13976	0.000968105	0.0410442	gene-SHERM_19098	-2.12522	1.49974e-05	0.000635119
																gene-SHERM_11887	1.61177	0.000979722	0.0414513	gene-SHERM_18197	-1.22947	1.50103e-05	0.000635119
																gene-SHERM_17202	4.84333	0.000981603	0.0414513	gene-SHERM_14495	1.16601	1.51737e-05	0.000640759
																gene-SHERM_17383	1.6333	0.000990913	0.0417616	gene-SHERM_11613	1.10256	1.5309e-05	0.000645192
																gene-SHERM_27714	1.98301	0.00100234	0.0421401	gene-SHERM_15185	-1.07292	1.56149e-05	0.000656222
																gene-SHERM_14495	1.11447	0.00100385	0.0421401	gene-SHERM_15764	-1.14713	1.56324e-05	0.000656222
																gene-SHERM_08045	1.09758	0.00100884	0.0422661	gene-SHERM_24084	2.06043	1.57192e-05	0.000658568
																gene-SHERM_16184	-1.61619	0.00103221	0.0431601	gene-SHERM_17701	1.76524	1.5851e-05	0.000662782
																gene-SHERM_12392	5.75399	0.00103575	0.0431915	gene-SHERM_25318	2.07513	1.58982e-05	0.000663453
																gene-SHERM_02374	2.13583	0.00103702	0.0431915	gene-SHERM_15909	1.19911	1.6009e-05	0.000666769
																gene-SHERM_22208	0.638062	0.00104303	0.0433572	gene-SHERM_04796	-2.48287	1.63651e-05	0.000680272
																gene-SHERM_23884	-1.18341	0.00104847	0.0434984	gene-SHERM_17269	0.797085	1.64617e-05	0.000682954
																gene-SHERM_08875	0.889034	0.00106682	0.0441733	gene-SHERM_10355	1.39353	1.66723e-05	0.000690345
																gene-SHERM_06615	3.26245	0.00107345	0.0443616	gene-SHERM_18924	1.81537	1.68878e-05	0.000697909
																gene-SHERM_14910	2.15324	0.00108625	0.0448037	gene-SHERM_05515	-0.757234	1.71068e-05	0.000705589
																gene-SHERM_14037	1.01846	0.00110625	0.0455404	gene-SHERM_25786	5.96979	1.71774e-05	0.000707132
																gene-SHERM_08307	1.77531	0.00111464	0.045797	gene-SHERM_28139	1.0935	1.78089e-05	0.000731713
																gene-SHERM_00412	6.94091	0.00112525	0.0461441	gene-SHERM_15630	0.925503	1.78479e-05	0.0007319
																gene-SHERM_01143	1.76162	0.00113828	0.0465887	gene-SHERM_18489	1.15576	1.85173e-05	0.00075789
																gene-SHERM_04126	1.47485	0.00115108	0.0470214	gene-SHERM_15148	-0.75687	1.86603e-05	0.000762278
																gene-SHERM_13711	-1.29338	0.00115328	0.0470214	gene-SHERM_00348	-0.901528	1.87411e-05	0.000764111
																gene-SHERM_24307	0.941415	0.00115574	0.0470318	gene-SHERM_13470	-0.965055	1.8949e-05	0.000771111
																gene-SHERM_11518	1.66605	0.00117058	0.0475449	gene-SHERM_20895	-0.940055	1.94294e-05	0.000789153
																gene-SHERM_26587	0.866473	0.0011762	0.0476819	gene-SHERM_17441	0.757128	1.94949e-05	0.000790304
																gene-SHERM_26422	1.2963	0.00119175	0.0482207	gene-SHERM_12949	2.57741	1.96058e-05	0.000793288
																gene-SHERM_19175	5.4354	0.00119813	0.0483868	gene-SHERM_04123	3.74867	2.01087e-05	0.000812093
																gene-SHERM_13820	1.64616	0.00120266	0.0484041	gene-SHERM_20705	-1.21629	2.14425e-05	0.000864321
																gene-SHERM_14944	2.41444	0.00120311	0.0484041	gene-SHERM_11617	-1.0114	2.16887e-05	0.000872592
																gene-SHERM_16918	1.19609	0.00121171	0.048658	gene-SHERM_01637	-0.771396	2.18527e-05	0.000877531
																gene-SHERM_29123	2.21022	0.00121503	0.0486913	gene-SHERM_03409	-1.16497	2.19855e-05	0.000881201
																gene-SHERM_03409	-1.11178	0.00121711	0.0486913	gene-SHERM_06779	-4.15213	2.24456e-05	0.000897952
																gene-SHERM_03281	2.57959	0.00121977	0.048706	gene-SHERM_17238	5.69105	2.29782e-05	0.000917535
																gene-SHERM_05492	1.31472	0.0012337	0.04917	gene-SHERM_25856	1.01345	2.32146e-05	0.000925235
																gene-SHERM_20301	1.75504	0.00125589	0.0499611	gene-SHERM_24912	0.801042	2.38318e-05	0.000947126
																				gene-SHERM_13973	1.50833	2.38528e-05	0.000947126
																				gene-SHERM_07460	2.05519	2.39893e-05	0.000950772
																				gene-SHERM_25081	-1.27999	2.44438e-05	0.000966069
																				gene-SHERM_05071	-1.26088	2.44661e-05	0.000966069
																				gene-SHERM_02778	6.7081	2.52677e-05	0.000995874
																				gene-SHERM_14609	-0.82786	2.53403e-05	0.00099689
																				gene-SHERM_23884	-1.217	2.58363e-05	0.00101453
																				gene-SHERM_06807	1.03631	2.70729e-05	0.00106113
																				gene-SHERM_15296	2.08784	2.77117e-05	0.00108417
																				gene-SHERM_02415	1.38401	2.79308e-05	0.00109073
																				gene-SHERM_16819	-1.43104	2.83038e-05	0.00110328
																				gene-SHERM_01503	7.42545	2.84851e-05	0.00110831
																				gene-SHERM_23438	1.49371	2.9348e-05	0.0011398
																				gene-SHERM_01143	1.81928	2.98945e-05	0.00115892
																				gene-SHERM_20734	0.935337	3.00759e-05	0.00116383
																				gene-SHERM_14256	0.819184	3.03371e-05	0.0011718
																				gene-SHERM_20811	2.52029	3.0411e-05	0.00117253
																				gene-SHERM_08513	-1.46034	3.18809e-05	0.00122698
																				gene-SHERM_05454	1.03292	3.24354e-05	0.00124607
																				gene-SHERM_18697	-2.41709	3.26382e-05	0.0012516
																				gene-SHERM_14940	3.2163	3.33828e-05	0.00127785
																				gene-SHERM_25749	0.712061	3.49975e-05	0.00133726
																				gene-SHERM_16214	2.43668	3.514e-05	0.0013403
																				gene-SHERM_07915	2.52582	3.52396e-05	0.00134169
																				gene-SHERM_17652	-0.803804	3.54853e-05	0.00134674
																				gene-SHERM_17300	1.05137	3.54989e-05	0.00134674
																				gene-SHERM_21517	-0.763092	3.64452e-05	0.00138018
																				gene-SHERM_10892	4.32252	3.65291e-05	0.00138091
																				gene-SHERM_06913	4.00791	3.68621e-05	0.00139081
																				gene-SHERM_16085	-2.84201	3.6922e-05	0.00139081
																				gene-SHERM_18189	1.28005	3.73573e-05	0.00140473
																				gene-SHERM_16680	1.62932	3.75883e-05	0.00141092
																				gene-SHERM_01760	1.73251	3.80655e-05	0.00142632
																				gene-SHERM_16240	-1.52393	3.85051e-05	0.00144025
																				gene-SHERM_03678	1.4763	3.88923e-05	0.00145218
																				gene-SHERM_16833	3.73499	3.97405e-05	0.00148125
																				gene-SHERM_01284	1.25479	4.06856e-05	0.00151129
																				gene-SHERM_26421	5.66335	4.06883e-05	0.00151129
																				gene-SHERM_10192	1.24778	4.07834e-05	0.00151218
																				gene-SHERM_11595	1.09157	4.11772e-05	0.00152413
																				gene-SHERM_20878	2.18038	4.24305e-05	0.00156779
																				gene-SHERM_24381	1.23268	4.28375e-05	0.00158009
																				gene-SHERM_20021	3.09334	4.36681e-05	0.00160794
																				gene-SHERM_25144	-2.52896	4.412e-05	0.00162177
																				gene-SHERM_02407	1.77286	4.57941e-05	0.00168041
																				gene-SHERM_09180	3.09797	4.608e-05	0.00168799
																				gene-SHERM_22224	-0.73276	4.66942e-05	0.00170755
																				gene-SHERM_25766	1.06527	4.71441e-05	0.00172104
																				gene-SHERM_23855	0.929124	4.73718e-05	0.0017264
																				gene-SHERM_11760	-1.23148	4.77705e-05	0.00173795
																				gene-SHERM_21475	-1.34779	4.82107e-05	0.00175097
																				gene-SHERM_06265	-1.15521	4.86801e-05	0.00176501
																				gene-SHERM_08170	-1.6647	4.93482e-05	0.00178619
																				gene-SHERM_14665	0.923456	4.96098e-05	0.00179148
																				gene-SHERM_28875	-0.748009	4.97229e-05	0.00179148
																				gene-SHERM_10849	-1.24568	4.9747e-05	0.00179148
																				gene-SHERM_08875	0.875312	5.00752e-05	0.00180026
																				gene-SHERM_03137	-4.46684	5.03272e-05	0.00180626
																				gene-SHERM_16902	1.41168	5.20794e-05	0.001866
																				gene-SHERM_26232	-1.43927	5.26641e-05	0.00188378
																				gene-SHERM_11887	1.6864	5.33689e-05	0.00190579
																				gene-SHERM_15771	1.58304	5.39596e-05	0.00192354
																				gene-SHERM_08132	2.16289	5.40468e-05	0.00192354
																				gene-SHERM_15467	1.31417	5.43529e-05	0.00193121
																				gene-SHERM_01342	2.18077	5.5361e-05	0.00196095
																				gene-SHERM_06246	1.01361	5.53744e-05	0.00196095
																				gene-SHERM_14745	-1.34908	5.61727e-05	0.00198592
																				gene-SHERM_00633	1.15204	5.64312e-05	0.00199175
																				gene-SHERM_11660	1.74528	5.66609e-05	0.00199655
																				gene-SHERM_18990	-1.09725	5.93076e-05	0.00208635
																				gene-SHERM_11104	0.648431	5.97128e-05	0.00209714
																				gene-SHERM_16838	-0.88098	5.98776e-05	0.00209946
																				gene-SHERM_17530	-0.6928	6.06691e-05	0.00212372
																				gene-SHERM_00632	2.71486	6.11612e-05	0.00213489
																				gene-SHERM_01691	1.09332	6.1189e-05	0.00213489
																				gene-SHERM_16065	-2.65229	6.14602e-05	0.00214085
																				gene-SHERM_15568	1.29013	6.29736e-05	0.00218998
																				gene-SHERM_12017	0.757788	6.33909e-05	0.00220089
																				gene-SHERM_08048	2.67678	6.42054e-05	0.00222554
																				gene-SHERM_25376	0.84402	6.45044e-05	0.00223227
																				gene-SHERM_18131	0.865065	6.51533e-05	0.00225107
																				gene-SHERM_13569	0.982846	6.5328e-05	0.00225345
																				gene-SHERM_06859	-3.49544	6.71063e-05	0.00231104
																				gene-SHERM_12060	-1.71861	7.18751e-05	0.00247127
																				gene-SHERM_03499	0.714215	7.23414e-05	0.0024833
																				gene-SHERM_04845	2.06003	7.38094e-05	0.00252961
																				gene-SHERM_23554	0.681133	7.4741e-05	0.00255742
																				gene-SHERM_13331	3.96305	7.50192e-05	0.00256281
																				gene-SHERM_19175	5.19142	7.67721e-05	0.00261849
																				gene-SHERM_12916	-1.20937	7.69466e-05	0.00262025
																				gene-SHERM_18860	-1.80103	7.71476e-05	0.0026229
																				gene-SHERM_25019	0.768683	7.74404e-05	0.00262865
																				gene-SHERM_27318	0.967692	7.81338e-05	0.00264796
																				gene-SHERM_03274	1.39812	7.92478e-05	0.00268145
																				gene-SHERM_11470	-1.06197	7.95729e-05	0.00268817
																				gene-SHERM_19394	-0.827001	8.0219e-05	0.00270571
																				gene-SHERM_22834	-2.07405	8.24893e-05	0.00277788
																				gene-SHERM_29014	2.29353	8.31553e-05	0.00279588
																				gene-SHERM_22824	-2.01176	8.36297e-05	0.0028074
																				gene-SHERM_17661	2.43373	8.37906e-05	0.00280837
																				gene-SHERM_28738	1.10279	8.54305e-05	0.00285883
																				gene-SHERM_11170	1.43105	8.56645e-05	0.00286216
																				gene-SHERM_20040	0.921798	8.67876e-05	0.00289514
																				gene-SHERM_20762	1.01639	8.78741e-05	0.0029268
																				gene-SHERM_11133	-0.909043	8.80702e-05	0.00292693
																				gene-SHERM_25901	-2.516	8.81531e-05	0.00292693
																				gene-SHERM_12932	-1.87551	8.83342e-05	0.00292838
																				gene-SHERM_01290	0.841304	8.99868e-05	0.00297623
																				gene-SHERM_15619	-1.84735	9.00575e-05	0.00297623
																				gene-SHERM_00594	1.15296	9.03707e-05	0.00298195
																				gene-SHERM_06015	0.830183	9.05965e-05	0.00298478
																				gene-SHERM_09063	-1.34687	9.11852e-05	0.00299953
																				gene-SHERM_25873	0.994469	9.22598e-05	0.00303019
																				gene-SHERM_28376	4.90038	9.36044e-05	0.00306962
																				gene-SHERM_01219	0.831139	9.48073e-05	0.00310428
																				gene-SHERM_20395	0.92055	9.71591e-05	0.0031764
																				gene-SHERM_18365	1.11049	9.74477e-05	0.00318095
																				gene-SHERM_20314	-1.28665	9.85582e-05	0.00321227
																				gene-SHERM_27675	1.90228	9.95123e-05	0.00323841
																				gene-SHERM_11773	0.87671	0.000100655	0.0032706
																				gene-SHERM_10350	-0.837567	0.000102025	0.00331006
																				gene-SHERM_22139	-0.945277	0.000105773	0.00342644
																				gene-SHERM_03348	1.88733	0.000108446	0.00350767
																				gene-SHERM_16435	1.05457	0.000108752	0.00351224
																				gene-SHERM_08687	1.92004	0.000109452	0.0035295
																				gene-SHERM_11243	6.23521	0.000110319	0.00354915
																				gene-SHERM_17202	4.68852	0.000110395	0.00354915
																				gene-SHERM_12583	-3.20055	0.000110721	0.00354949
																				gene-SHERM_27900	-1.00054	0.000110739	0.00354949
																				gene-SHERM_20968	2.6293	0.000111344	0.0035635
																				gene-SHERM_26072	-1.52248	0.000112087	0.00358191
																				gene-SHERM_00500	0.870659	0.00011449	0.00364965
																				gene-SHERM_19965	4.02656	0.000114665	0.00364965
																				gene-SHERM_20800	0.963913	0.000114721	0.00364965
																				gene-SHERM_01442	0.816427	0.000115525	0.00366974
																				gene-SHERM_11373	-1.00559	0.000116066	0.00367721
																				gene-SHERM_16924	1.58529	0.000116148	0.00367721
																				gene-SHERM_09809	-1.40363	0.000116279	0.00367721
																				gene-SHERM_09162	-1.21784	0.000119156	0.00376261
																				gene-SHERM_24153	0.817329	0.000119369	0.00376376
																				gene-SHERM_28138	4.95628	0.00012145	0.00382369
																				gene-SHERM_13025	6.42999	0.000121695	0.00382576
																				gene-SHERM_01354	1.14698	0.000122803	0.00385488
																				gene-SHERM_19221	3.28133	0.000123202	0.00386171
																				gene-SHERM_19025	-2.09673	0.000123669	0.00387023
																				gene-SHERM_09161	-1.07167	0.000123837	0.00387023
																				gene-SHERM_18699	0.787731	0.000124612	0.00388872
																				gene-SHERM_26728	7.14029	0.000125757	0.00391871
																				gene-SHERM_06804	-2.01776	0.000126892	0.0039483
																				gene-SHERM_13754	-0.768641	0.000128244	0.00398369
																				gene-SHERM_11127	0.883326	0.000128403	0.00398369
																				gene-SHERM_08318	3.76983	0.000129692	0.00401455
																				gene-SHERM_27572	-1.14088	0.000129775	0.00401455
																				gene-SHERM_10045	-1.83113	0.000131242	0.00405402
																				gene-SHERM_15892	-0.6477	0.000131769	0.00406441
																				gene-SHERM_15080	1.36567	0.000132559	0.0040827
																				gene-SHERM_24911	1.94909	0.000132746	0.0040827
																				gene-SHERM_18513	2.26721	0.000134904	0.00414309
																				gene-SHERM_14383	-1.6797	0.000137777	0.00422522
																				gene-SHERM_28126	1.05969	0.000140687	0.00430826
																				gene-SHERM_19010	-0.884935	0.000141322	0.00432148
																				gene-SHERM_26451	-1.7214	0.000141567	0.00432277
																				gene-SHERM_13967	-0.745584	0.000142123	0.00433352
																				gene-SHERM_13152	1.26083	0.000144335	0.00439468
																				gene-SHERM_28474	1.27415	0.000144699	0.00439947
																				gene-SHERM_23193	-1.98352	0.000145764	0.00442551
																				gene-SHERM_26408	0.720203	0.000146539	0.00444273
																				gene-SHERM_14821	-1.75369	0.000148939	0.00450904
																				gene-SHERM_04729	1.07118	0.000149262	0.00451242
																				gene-SHERM_02279	5.66338	0.000150572	0.00454555
																				gene-SHERM_01901	2.05106	0.000151835	0.00457042
																				gene-SHERM_21456	0.840814	0.000152124	0.00457042
																				gene-SHERM_12697	-2.00047	0.000152178	0.00457042
																				gene-SHERM_04647	-0.99876	0.000152254	0.00457042
																				gene-SHERM_21286	1.92589	0.000152896	0.00458321
																				gene-SHERM_22746	2.23428	0.000159464	0.00477338
																				gene-SHERM_01987	-1.24923	0.000159717	0.00477423
																				gene-SHERM_09639	-6.23007	0.000160361	0.00478678
																				gene-SHERM_19480	1.34219	0.000161262	0.00480693
																				gene-SHERM_19035	-1.71406	0.000163222	0.004854
																				gene-SHERM_04448	1.00189	0.000163298	0.004854
																				gene-SHERM_00711	0.672853	0.000166818	0.00495172
																				gene-SHERM_09011	-1.55723	0.000167844	0.00497524
																				gene-SHERM_09555	4.0262	0.000168149	0.00497736
																				gene-SHERM_00847	-0.997219	0.000170484	0.00503946
																				gene-SHERM_05839	1.18911	0.000170723	0.00503953
																				gene-SHERM_16372	0.878194	0.000173433	0.00511243
																				gene-SHERM_14448	-1.71224	0.000175566	0.00516815
																				gene-SHERM_05829	-0.768043	0.000175815	0.00516834
																				gene-SHERM_25976	0.978694	0.000176345	0.00517677
																				gene-SHERM_25812	0.920623	0.000176738	0.00518115
																				gene-SHERM_21898	3.85787	0.000180572	0.00528626
																				gene-SHERM_20774	0.750513	0.000181125	0.00529516
																				gene-SHERM_17401	0.677159	0.000184215	0.00537811
																				gene-SHERM_20798	1.14663	0.000185739	0.00541517
																				gene-SHERM_16340	1.25856	0.000186063	0.00541517
																				gene-SHERM_08825	-1.62508	0.000186247	0.00541517
																				gene-SHERM_03185	1.82129	0.00018944	0.00550047
																				gene-SHERM_22946	-1.22992	0.00019144	0.00555099
																				gene-SHERM_24403	-5.68954	0.000193941	0.00561584
																				gene-SHERM_03029	4.60934	0.000195554	0.00565486
																				gene-SHERM_13635	-1.08641	0.000196652	0.00567851
																				gene-SHERM_19033	-1.15651	0.000196905	0.00567851
																				gene-SHERM_28304	-1.67661	0.000198915	0.00572868
																				gene-SHERM_03650	1.38879	0.000202476	0.00582338
																				gene-SHERM_25077	0.679322	0.000207071	0.00594748
																				gene-SHERM_11600	4.28503	0.000211213	0.00605827
																				gene-SHERM_21421	0.794457	0.000215112	0.00616181
																				gene-SHERM_25248	0.787423	0.000215647	0.00616883
																				gene-SHERM_03754	1.4276	0.000216318	0.00617972
																				gene-SHERM_13427	-0.947413	0.000218697	0.00623931
																				gene-SHERM_14842	1.20663	0.000219559	0.00625552
																				gene-SHERM_23651	1.69464	0.000220067	0.00626161
																				gene-SHERM_01907	-0.780357	0.00022083	0.00627494
																				gene-SHERM_03294	-1.57439	0.000221375	0.00628203
																				gene-SHERM_18734	0.923923	0.000223025	0.00632042
																				gene-SHERM_03686	-2.18041	0.000224667	0.00635849
																				gene-SHERM_17828	1.16329	0.000225615	0.00637684
																				gene-SHERM_03331	2.16759	0.000226767	0.00639386
																				gene-SHERM_23981	-1.53961	0.000226818	0.00639386
																				gene-SHERM_07075	-4.26131	0.000231376	0.00651372
																				gene-SHERM_06518	-0.971995	0.000234913	0.00660456
																				gene-SHERM_13781	0.794425	0.000235458	0.00661061
																				gene-SHERM_27724	4.95014	0.000235749	0.00661061
																				gene-SHERM_20738	0.565919	0.000238628	0.00668252
																				gene-SHERM_27647	2.89401	0.000239786	0.00670092
																				gene-SHERM_29275	-1.39684	0.000239914	0.00670092
																				gene-SHERM_07841	0.936532	0.000240554	0.00670793
																				gene-SHERM_04846	-0.749991	0.000240796	0.00670793
																				gene-SHERM_04922	-4.52738	0.000242623	0.006742
																				gene-SHERM_10214	0.86096	0.000242653	0.006742
																				gene-SHERM_26605	-1.45104	0.00024633	0.00683526
																				gene-SHERM_13304	0.709913	0.000248392	0.00688351
																				gene-SHERM_04213	0.983344	0.000249535	0.00690618
																				gene-SHERM_29447	-0.949732	0.000250681	0.00692888
																				gene-SHERM_01461	0.859021	0.00025337	0.00699413
																				gene-SHERM_11523	1.14531	0.000254394	0.0070133
																				gene-SHERM_10258	-2.62437	0.000255501	0.00703381
																				gene-SHERM_09493	-1.9881	0.000255799	0.00703381
																				gene-SHERM_03849	1.67543	0.000258406	0.00709634
																				gene-SHERM_11562	-3.33916	0.000259954	0.00712964
																				gene-SHERM_25359	1.38928	0.000260607	0.00713836
																				gene-SHERM_19622	0.664303	0.000262801	0.00718921
																				gene-SHERM_20065	-1.11265	0.000263167	0.00718995
																				gene-SHERM_12819	0.931088	0.000265334	0.00723988
																				gene-SHERM_08078	-0.65091	0.000266334	0.00725784
																				gene-SHERM_12392	5.26063	0.000269177	0.00732595
																				gene-SHERM_05912	-3.50633	0.000270933	0.00736433
																				gene-SHERM_15102	0.733644	0.000273653	0.00742877
																				gene-SHERM_01989	-0.987015	0.000276555	0.00749799
																				gene-SHERM_05586	4.67824	0.000277354	0.00751007
																				gene-SHERM_24855	2.11792	0.000281486	0.00761229
																				gene-SHERM_25064	1.07483	0.000285262	0.00770311
																				gene-SHERM_05718	0.775825	0.000285649	0.00770311
																				gene-SHERM_04896	0.629029	0.00028593	0.00770311
																				gene-SHERM_22097	0.880283	0.00029138	0.00783623
																				gene-SHERM_29481	-0.716551	0.000291866	0.00783623
																				gene-SHERM_22414	-0.816395	0.000291976	0.00783623
																				gene-SHERM_12865	4.50917	0.000292961	0.00785277
																				gene-SHERM_11294	0.920363	0.000296058	0.00792578
																				gene-SHERM_03750	0.650118	0.000299066	0.00799626
																				gene-SHERM_00797	-4.5786	0.000299851	0.00800719
																				gene-SHERM_24125	4.54409	0.000303689	0.00809953
																				gene-SHERM_19348	4.10114	0.000308713	0.00822321
																				gene-SHERM_00678	-1.47209	0.000311745	0.0082936
																				gene-SHERM_07144	0.584242	0.000314886	0.00836466
																				gene-SHERM_04097	-2.73697	0.000315202	0.00836466
																				gene-SHERM_26589	2.25667	0.000316092	0.00837781
																				gene-SHERM_06972	-0.809295	0.000320174	0.00847139
																				gene-SHERM_26288	2.10421	0.000320419	0.00847139
																				gene-SHERM_27617	6.95851	0.000323079	0.00853113
																				gene-SHERM_24087	-1.14632	0.000326523	0.00860915
																				gene-SHERM_06696	-3.60209	0.000326843	0.00860915
																				gene-SHERM_22400	-2.4132	0.000327271	0.00860978
																				gene-SHERM_27017	0.981307	0.000329344	0.0086527
																				gene-SHERM_23195	-1.11835	0.000329716	0.0086527
																				gene-SHERM_03793	-0.873209	0.000330648	0.00866648
																				gene-SHERM_23486	-0.684391	0.00033343	0.00872377
																				gene-SHERM_25833	-0.688265	0.000333654	0.00872377
																				gene-SHERM_26386	1.00109	0.000334643	0.00873891
																				gene-SHERM_27179	-1.075	0.000335841	0.00875945
																				gene-SHERM_28579	-1.06234	0.000337041	0.00877999
																				gene-SHERM_04752	0.753324	0.000339059	0.00882174
																				gene-SHERM_06615	2.74133	0.00034263	0.00890378
																				gene-SHERM_05810	-0.729277	0.000346694	0.00898859
																				gene-SHERM_17592	-0.982901	0.000346738	0.00898859
																				gene-SHERM_18988	-0.970796	0.000347172	0.00898888
																				gene-SHERM_06721	0.745918	0.000349784	0.00902842
																				gene-SHERM_20245	1.10184	0.000349858	0.00902842
																				gene-SHERM_26996	-0.819314	0.000349972	0.00902842
																				gene-SHERM_25385	2.56282	0.000352016	0.00907016
																				gene-SHERM_15795	0.689968	0.000352906	0.0090821
																				gene-SHERM_15624	0.559771	0.000354202	0.00910445
																				gene-SHERM_00620	0.906007	0.000354651	0.009105
																				gene-SHERM_11108	-1.54608	0.000357272	0.00915935
																				gene-SHERM_19734	1.76187	0.000357629	0.00915935
																				gene-SHERM_08284	-0.636146	0.000367565	0.0094025
																				gene-SHERM_14067	1.27117	0.000368439	0.00941354
																				gene-SHERM_23035	0.646948	0.000369754	0.00943583
																				gene-SHERM_13336	-0.894137	0.00038378	0.00978203
																				gene-SHERM_16180	-1.46935	0.000387399	0.00985497
																				gene-SHERM_00514	-1.75046	0.000387568	0.00985497
																				gene-SHERM_13295	0.586822	0.000388188	0.00985895
																				gene-SHERM_03470	2.05286	0.000389759	0.00987098
																				gene-SHERM_26564	-2.5897	0.000390144	0.00987098
																				gene-SHERM_23386	-0.755513	0.000390439	0.00987098
																				gene-SHERM_15386	1.68092	0.000390516	0.00987098
																				gene-SHERM_03272	0.778902	0.000391333	0.00987989
																				gene-SHERM_19367	1.59035	0.000391985	0.00988461
																				gene-SHERM_17391	-1.09115	0.000392956	0.00989601
																				gene-SHERM_08360	-0.933511	0.000393367	0.00989601
																				gene-SHERM_02680	1.27693	0.000395813	0.00994579
																				gene-SHERM_27298	0.878326	0.000401562	0.0100784
																				gene-SHERM_12866	0.547017	0.000403908	0.0101253
																				gene-SHERM_05326	1.0653	0.000404827	0.0101364
																				gene-SHERM_23943	-1.37135	0.000407228	0.0101845
																				gene-SHERM_28838	1.62005	0.00040772	0.0101849
																				gene-SHERM_26235	0.849024	0.000410276	0.0102367
																				gene-SHERM_01517	-0.678053	0.000412313	0.0102755
																				gene-SHERM_01708	0.823281	0.000416957	0.0103791
																				gene-SHERM_16178	-1.09549	0.000418355	0.0104017
																				gene-SHERM_05980	1.18196	0.000420189	0.0104351
																				gene-SHERM_20014	2.05637	0.000423556	0.0105002
																				gene-SHERM_14278	-3.25103	0.000424221	0.0105002
																				gene-SHERM_23029	0.989249	0.00042429	0.0105002
																				gene-SHERM_06954	2.49178	0.00042532	0.0105135
																				gene-SHERM_11659	-1.44851	0.000428238	0.0105673
																				gene-SHERM_28889	-0.910733	0.000428492	0.0105673
																				gene-SHERM_28574	1.841	0.000430649	0.0106008
																				gene-SHERM_02010	1.11367	0.000430844	0.0106008
																				gene-SHERM_09160	-0.944575	0.00043964	0.0108047
																				gene-SHERM_24652	-1.12647	0.000440904	0.0108233
																				gene-SHERM_16565	4.17161	0.000445332	0.0109176
																				gene-SHERM_13267	-1.1575	0.000445773	0.0109176
																				gene-SHERM_27341	3.21044	0.000450498	0.0110206
																				gene-SHERM_29137	-2.73334	0.000452095	0.011047
																				gene-SHERM_19297	0.889137	0.000452834	0.0110524
																				gene-SHERM_15970	-1.43673	0.000453918	0.0110661
																				gene-SHERM_01467	1.03239	0.000460113	0.0112043
																				gene-SHERM_20046	-0.661637	0.000461711	0.0112304
																				gene-SHERM_04675	2.80533	0.000464829	0.0112933
																				gene-SHERM_27573	4.42531	0.000468454	0.0113684
																				gene-SHERM_27009	-1.77286	0.000470446	0.0114038
																				gene-SHERM_09648	1.36221	0.000471201	0.0114091
																				gene-SHERM_00216	0.97164	0.000472859	0.0114362
																				gene-SHERM_27714	1.61473	0.00048065	0.0116114
																				gene-SHERM_09891	0.97399	0.000483918	0.0116771
																				gene-SHERM_17976	1.15155	0.000488981	0.0117859
																				gene-SHERM_12833	1.96192	0.000490717	0.0118144
																				gene-SHERM_19933	1.29706	0.000498726	0.0119914
																				gene-SHERM_07292	3.36145	0.000499196	0.0119914
																				gene-SHERM_21094	-0.581573	0.000502233	0.0120508
																				gene-SHERM_27446	0.720165	0.000503968	0.0120788
																				gene-SHERM_08114	1.1358	0.000511213	0.0122386
																				gene-SHERM_28944	1.18872	0.000515465	0.0123266
																				gene-SHERM_05887	-1.28105	0.000520105	0.0124236
																				gene-SHERM_05814	-0.755799	0.000520719	0.0124243
																				gene-SHERM_23874	1.61076	0.000529822	0.0126273
																				gene-SHERM_23666	1.52621	0.000533649	0.0127043
																				gene-SHERM_04919	-6.11333	0.000535409	0.012732
																				gene-SHERM_27916	5.05549	0.000536969	0.0127548
																				gene-SHERM_29129	4.6478	0.000537853	0.0127616
																				gene-SHERM_28742	3.25619	0.000539158	0.0127783
																				gene-SHERM_01186	1.05842	0.000544122	0.0128723
																				gene-SHERM_14424	0.626801	0.000544334	0.0128723
																				gene-SHERM_15946	3.22273	0.000545502	0.0128856
																				gene-SHERM_28801	-1.01212	0.00054997	0.0129759
																				gene-SHERM_04270	-2.59231	0.000550544	0.0129759
																				gene-SHERM_03436	-1.72565	0.000551832	0.0129919
																				gene-SHERM_03894	0.885313	0.000555474	0.0130631
																				gene-SHERM_10983	-2.00582	0.000556219	0.0130662
																				gene-SHERM_00854	-1.43434	0.000558369	0.0131023
																				gene-SHERM_02086	1.00893	0.000563205	0.0131905
																				gene-SHERM_01996	-0.800029	0.000563369	0.0131905
																				gene-SHERM_14072	-0.780689	0.0005673	0.013268
																				gene-SHERM_14852	-2.02552	0.000573403	0.0133861
																				gene-SHERM_02284	1.14735	0.00057361	0.0133861
																				gene-SHERM_04472	1.35189	0.000578215	0.0134788
																				gene-SHERM_14698	0.580539	0.000580919	0.013527
																				gene-SHERM_27750	-0.784958	0.000583124	0.0135635
																				gene-SHERM_06786	0.611294	0.000585465	0.0135973
																				gene-SHERM_11791	-1.99715	0.000585855	0.0135973
																				gene-SHERM_14172	-1.675	0.000589352	0.0136636
																				gene-SHERM_23653	1.69678	0.000591022	0.0136874
																				gene-SHERM_23457	-1.49854	0.000591886	0.0136925
																				gene-SHERM_02405	-0.660801	0.000594372	0.0137351
																				gene-SHERM_10304	0.594679	0.000598439	0.0138141
																				gene-SHERM_07846	0.747436	0.000601338	0.013866
																				gene-SHERM_02374	1.88099	0.000610291	0.0140572
																				gene-SHERM_00788	2.55767	0.000611256	0.0140642
																				gene-SHERM_23480	2.3506	0.00061211	0.0140686
																				gene-SHERM_28428	-1.13151	0.000618572	0.0142018
																				gene-SHERM_12890	0.628971	0.000640444	0.0146881
																				gene-SHERM_08169	1.06946	0.000645879	0.0147813
																				gene-SHERM_26986	1.56262	0.000645897	0.0147813
																				gene-SHERM_07059	1.272	0.000647973	0.0148129
																				gene-SHERM_22774	6.18423	0.000650078	0.0148451
																				gene-SHERM_16135	0.61842	0.000654093	0.0149207
																				gene-SHERM_26610	-1.5614	0.000658264	0.0149998
																				gene-SHERM_08485	-0.526996	0.000663506	0.0151031
																				gene-SHERM_04122	4.30256	0.000666359	0.0151358
																				gene-SHERM_01861	0.796457	0.000666996	0.0151358
																				gene-SHERM_19748	-0.610695	0.000667075	0.0151358
																				gene-SHERM_19088	3.22691	0.00066869	0.0151563
																				gene-SHERM_00809	-0.572202	0.000670155	0.0151733
																				gene-SHERM_24124	-1.11317	0.000672932	0.01522
																				gene-SHERM_28478	-1.55384	0.000674739	0.0152447
																				gene-SHERM_00583	-5.57174	0.000682366	0.0154006
																				gene-SHERM_08458	-0.838569	0.000683666	0.0154136
																				gene-SHERM_12137	0.829244	0.000686048	0.015451
																				gene-SHERM_15632	0.621585	0.000687291	0.0154626
																				gene-SHERM_11418	0.566931	0.000697449	0.015665
																				gene-SHERM_11039	-0.652001	0.000697762	0.015665
																				gene-SHERM_05467	2.09437	0.000699791	0.015694
																				gene-SHERM_03081	-3.8242	0.000710875	0.0159258
																				gene-SHERM_23030	1.99038	0.00071761	0.0160423
																				gene-SHERM_08085	-1.06218	0.000718412	0.0160423
																				gene-SHERM_18378	-0.88462	0.000718809	0.0160423
																				gene-SHERM_17485	1.03229	0.000719089	0.0160423
																				gene-SHERM_28431	-1.16949	0.000720191	0.0160501
																				gene-SHERM_25111	0.641987	0.000723411	0.016105
																				gene-SHERM_01416	-1.47241	0.000725183	0.0161276
																				gene-SHERM_20996	5.17335	0.00073028	0.016224
																				gene-SHERM_19962	-2.75063	0.000744082	0.0165134
																				gene-SHERM_26985	1.52967	0.000755423	0.0167476
																				gene-SHERM_14089	1.1195	0.000758862	0.0168063
																				gene-SHERM_16146	0.609798	0.000760246	0.0168195
																				gene-SHERM_18257	-2.08886	0.00076407	0.0168865
																				gene-SHERM_28215	1.45345	0.000765796	0.0169071
																				gene-SHERM_02823	1.17422	0.000770272	0.0169883
																				gene-SHERM_13319	-0.649277	0.000776733	0.0171131
																				gene-SHERM_01660	-2.41837	0.000781589	0.0172022
																				gene-SHERM_16418	-1.77706	0.000782936	0.0172141
																				gene-SHERM_14799	-1.46852	0.000789114	0.017332
																				gene-SHERM_29040	-0.969201	0.000790681	0.0173485
																				gene-SHERM_16332	1.17016	0.000792248	0.017365
																				gene-SHERM_11092	1.10571	0.000793593	0.0173766
																				gene-SHERM_03598	-0.780802	0.000795799	0.017407
																				gene-SHERM_13819	1.27652	0.000796813	0.0174113
																				gene-SHERM_24990	0.753387	0.000798675	0.017434
																				gene-SHERM_26568	-1.12382	0.000799516	0.0174345
																				gene-SHERM_05890	-0.523311	0.000805254	0.0175417
																				gene-SHERM_24764	1.39517	0.000819082	0.0177997
																				gene-SHERM_13854	-2.7275	0.00081916	0.0177997
																				gene-SHERM_18590	0.941494	0.000820034	0.0177997
																				gene-SHERM_01850	0.550331	0.000820446	0.0177997
																				gene-SHERM_06772	-0.907064	0.000828197	0.0179496
																				gene-SHERM_20332	0.62082	0.000829281	0.0179548
																				gene-SHERM_08058	-5.79611	0.000833988	0.0180239
																				gene-SHERM_05737	1.04573	0.000834762	0.0180239
																				gene-SHERM_21772	1.84519	0.000835822	0.0180239
																				gene-SHERM_17155	1.45375	0.000835861	0.0180239
																				gene-SHERM_16534	-0.7831	0.000838001	0.0180518
																				gene-SHERM_18461	3.1163	0.000852202	0.0183392
																				gene-SHERM_21627	1.34128	0.000855746	0.0183968
																				gene-SHERM_05434	-1.4626	0.000858962	0.0184462
																				gene-SHERM_02674	2.43504	0.000859775	0.0184462
																				gene-SHERM_17822	-0.697197	0.000862649	0.0184892
																				gene-SHERM_10949	-0.522155	0.00086563	0.0185344
																				gene-SHERM_05492	1.05594	0.000867363	0.0185529
																				gene-SHERM_21441	1.40618	0.000872991	0.0186545
																				gene-SHERM_22973	0.712478	0.000874118	0.0186598
																				gene-SHERM_02382	5.12303	0.000877832	0.0187203
																				gene-SHERM_26295	-1.46863	0.000878786	0.0187219
																				gene-SHERM_08876	0.702185	0.000902233	0.019202
																				gene-SHERM_03491	1.0715	0.000903126	0.019202
																				gene-SHERM_16318	0.711157	0.000916877	0.0194749
																				gene-SHERM_29122	1.35261	0.00093623	0.0198662
																				gene-SHERM_01829	-4.20926	0.000938732	0.0198994
																				gene-SHERM_22892	-0.599243	0.000942074	0.0199504
																				gene-SHERM_08368	-2.08813	0.000950469	0.0201082
																				gene-SHERM_04443	-0.939916	0.000952121	0.0201231
																				gene-SHERM_08351	0.892827	0.000957447	0.0202156
																				gene-SHERM_23654	1.81091	0.000968037	0.020419
																				gene-SHERM_20242	-1.59097	0.000981496	0.020676
																				gene-SHERM_11049	2.68193	0.000982168	0.020676
																				gene-SHERM_28222	0.581494	0.000995207	0.0209298
																				gene-SHERM_00565	-1.15747	0.000996938	0.0209455
																				gene-SHERM_11422	3.22955	0.0010069	0.0211323
																				gene-SHERM_21338	0.518397	0.00100857	0.0211323
																				gene-SHERM_13768	0.806321	0.0010088	0.0211323
																				gene-SHERM_07871	0.820751	0.00101372	0.0212144
																				gene-SHERM_08401	0.76878	0.0010174	0.0212705
																				gene-SHERM_23662	1.55991	0.00102026	0.0213093
																				gene-SHERM_18654	-0.658531	0.00102267	0.0213388
																				gene-SHERM_02258	0.516973	0.00102808	0.0214306
																				gene-SHERM_17220	1.07698	0.00102933	0.0214356
																				gene-SHERM_04196	-0.615684	0.00104259	0.0216905
																				gene-SHERM_24133	-1.07459	0.00104634	0.021741
																				gene-SHERM_05164	-0.751609	0.00104706	0.021741
																				gene-SHERM_06976	-1.93131	0.00105755	0.0219375
																				gene-SHERM_16679	0.595084	0.00106165	0.0219762
																				gene-SHERM_03847	-0.910748	0.001062	0.0219762
																				gene-SHERM_06056	2.34045	0.00106308	0.0219762
																				gene-SHERM_08045	0.845734	0.00106355	0.0219762
																				gene-SHERM_06344	0.674727	0.00108225	0.0223284
																				gene-SHERM_03270	0.846123	0.00108269	0.0223284
																				gene-SHERM_28670	1.03395	0.00108501	0.0223546
																				gene-SHERM_03323	1.0417	0.00110796	0.0228054
																				gene-SHERM_07881	1.26753	0.00110953	0.0228156
																				gene-SHERM_19296	-0.879009	0.00111511	0.0229082
																				gene-SHERM_02650	0.685435	0.00111924	0.0229709
																				gene-SHERM_05653	-0.896263	0.00112282	0.0230221
																				gene-SHERM_12236	-0.963309	0.00112517	0.0230478
																				gene-SHERM_17558	2.99683	0.00112624	0.0230478
																				gene-SHERM_14522	1.02703	0.0011343	0.0231905
																				gene-SHERM_07480	1.05635	0.0011445	0.0233766
																				gene-SHERM_22171	1.18338	0.00114805	0.0234076
																				gene-SHERM_01932	-0.990875	0.00114899	0.0234076
																				gene-SHERM_09635	-1.37206	0.00114932	0.0234076
																				gene-SHERM_01384	-0.681609	0.00115493	0.0234995
																				gene-SHERM_03435	3.53656	0.00116494	0.0236726
																				gene-SHERM_07783	1.004	0.00116567	0.0236726
																				gene-SHERM_02632	-1.2136	0.00116944	0.0237026
																				gene-SHERM_00875	-1.11839	0.00117041	0.0237026
																				gene-SHERM_25006	-0.852441	0.00117048	0.0237026
																				gene-SHERM_23560	0.93948	0.00117579	0.0237875
																				gene-SHERM_27176	4.6656	0.00118275	0.0238957
																				gene-SHERM_26315	-0.857854	0.00118339	0.0238957
																				gene-SHERM_25779	-0.803251	0.00118965	0.0239993
																				gene-SHERM_18343	-0.804496	0.00119535	0.0240916
																				gene-SHERM_24475	-0.648236	0.00120756	0.0243147
																				gene-SHERM_15130	-1.01994	0.00121973	0.0245364
																				gene-SHERM_00606	-0.763782	0.00122276	0.0245741
																				gene-SHERM_19159	2.15733	0.00122625	0.0246211
																				gene-SHERM_03086	2.28257	0.00123554	0.0247841
																				gene-SHERM_03728	5.97376	0.00124307	0.0249117
																				gene-SHERM_16835	-0.813478	0.00124756	0.024975
																				gene-SHERM_24279	-2.07032	0.00124857	0.024975
																				gene-SHERM_20573	-4.77094	0.00125229	0.0250257
																				gene-SHERM_08621	1.07432	0.00125875	0.0251314
																				gene-SHERM_19304	-0.796485	0.00126016	0.0251358
																				gene-SHERM_20010	3.57523	0.00126433	0.0251955
																				gene-SHERM_28547	0.567199	0.00126675	0.0252072
																				gene-SHERM_21304	-0.855685	0.00126729	0.0252072
																				gene-SHERM_01130	-1.08681	0.00127358	0.0253086
																				gene-SHERM_04339	1.40182	0.00128477	0.025488
																				gene-SHERM_06096	0.537673	0.001285	0.025488
																				gene-SHERM_05280	5.7834	0.00130277	0.0258165
																				gene-SHERM_10778	-1.21479	0.00130634	0.0258631
																				gene-SHERM_07090	-0.958327	0.00132974	0.0262818
																				gene-SHERM_25326	-1.91733	0.00133079	0.0262818
																				gene-SHERM_21788	-0.792285	0.00133119	0.0262818
																				gene-SHERM_20043	-0.504242	0.00133991	0.0264294
																				gene-SHERM_03057	1.74407	0.00134628	0.0265305
																				gene-SHERM_05403	-1.13236	0.00135819	0.0267404
																				gene-SHERM_26838	-1.23832	0.0013701	0.0269499
																				gene-SHERM_14787	0.787488	0.00137203	0.026963
																				gene-SHERM_03465	-4.39026	0.00137381	0.026973
																				gene-SHERM_00412	4.37134	0.00138882	0.0272427
																				gene-SHERM_03039	0.782073	0.00140598	0.0275539
																				gene-SHERM_01293	0.517971	0.00141785	0.0277424
																				gene-SHERM_22527	0.723718	0.00141821	0.0277424
																				gene-SHERM_03677	1.46429	0.00142008	0.0277424
																				gene-SHERM_28388	0.645842	0.00142082	0.0277424
																				gene-SHERM_13329	4.408	0.00142807	0.0278584
																				gene-SHERM_08322	-1.00627	0.00143011	0.0278597
																				gene-SHERM_16226	0.650436	0.00143233	0.0278597
																				gene-SHERM_06304	1.35356	0.00143233	0.0278597
																				gene-SHERM_04323	0.740807	0.00143337	0.0278597
																				gene-SHERM_15874	-3.54425	0.00144304	0.028022
																				gene-SHERM_19080	-1.66696	0.00145408	0.0281896
																				gene-SHERM_05420	-1.24265	0.00145432	0.0281896
																				gene-SHERM_09573	1.09891	0.00146366	0.028345
																				gene-SHERM_04072	-0.690649	0.00146638	0.0283719
																				gene-SHERM_03096	0.925107	0.0014784	0.0285785
																				gene-SHERM_17018	0.656858	0.00148424	0.0286653
																				gene-SHERM_06095	0.444883	0.00150569	0.0290532
																				gene-SHERM_25585	-1.2217	0.00150789	0.0290693
																				gene-SHERM_10174	-0.807234	0.00151483	0.0291766
																				gene-SHERM_21390	0.813738	0.00153063	0.0294543
																				gene-SHERM_22178	-0.680098	0.00153213	0.0294565
																				gene-SHERM_26863	-1.14482	0.0015383	0.0295483
																				gene-SHERM_17669	-1.04693	0.0015535	0.0298135
																				gene-SHERM_21392	-2.9042	0.00155829	0.0298626
																				gene-SHERM_04815	-0.691508	0.00155887	0.0298626
																				gene-SHERM_16590	1.14661	0.00156054	0.0298678
																				gene-SHERM_23659	1.44221	0.00156316	0.0298911
																				gene-SHERM_02552	-0.835076	0.00158186	0.0302214
																				gene-SHERM_11276	-1.15653	0.00159044	0.0303582
																				gene-SHERM_13851	1.57807	0.00159974	0.0304896
																				gene-SHERM_17335	1.25562	0.00160019	0.0304896
																				gene-SHERM_26807	3.90977	0.00161503	0.0307448
																				gene-SHERM_21490	-1.43303	0.00162085	0.030828
																				gene-SHERM_04991	-2.65245	0.00162345	0.03085
																				gene-SHERM_03633	0.509161	0.00162957	0.0309386
																				gene-SHERM_07185	0.776823	0.00163617	0.0310362
																				gene-SHERM_22189	0.486775	0.00164425	0.0311617
																				gene-SHERM_17708	1.01392	0.00165783	0.031391
																				gene-SHERM_22024	-1.08794	0.00166434	0.0314864
																				gene-SHERM_07289	-1.93783	0.00167017	0.0315686
																				gene-SHERM_14692	-0.524686	0.00167614	0.0316533
																				gene-SHERM_11223	-1.05458	0.00168666	0.0318238
																				gene-SHERM_02314	0.486657	0.00169148	0.0318865
																				gene-SHERM_05648	0.913462	0.00170014	0.0320213
																				gene-SHERM_19768	-1.05905	0.00170309	0.0320485
																				gene-SHERM_08149	1.16468	0.00171336	0.0321954
																				gene-SHERM_12384	5.04017	0.00171392	0.0321954
																				gene-SHERM_00486	0.61439	0.00172153	0.0323098
																				gene-SHERM_15628	2.52758	0.00172427	0.0323328
																				gene-SHERM_03652	0.580776	0.00174706	0.0327209
																				gene-SHERM_12368	0.661351	0.00174805	0.0327209
																				gene-SHERM_04305	-1.25485	0.00175583	0.0328235
																				gene-SHERM_09459	-3.96303	0.00175661	0.0328235
																				gene-SHERM_03075	-0.701901	0.00175853	0.0328305
																				gene-SHERM_13511	-1.04178	0.00176569	0.0329354
																				gene-SHERM_02992	-1.5162	0.00178117	0.0331949
																				gene-SHERM_12741	1.77634	0.00179056	0.0333408
																				gene-SHERM_23898	3.02295	0.00179417	0.0333787
																				gene-SHERM_20808	-5.27958	0.00179826	0.0334257
																				gene-SHERM_17581	-0.745154	0.00180316	0.0334875
																				gene-SHERM_03206	-0.612953	0.00181511	0.0336534
																				gene-SHERM_01986	-0.821621	0.00181622	0.0336534
																				gene-SHERM_14337	4.02016	0.00181684	0.0336534
																				gene-SHERM_04958	1.40681	0.00184246	0.0340983
																				gene-SHERM_01474	-0.812882	0.00185052	0.0342178
																				gene-SHERM_22440	-0.955535	0.00185224	0.0342197
																				gene-SHERM_29131	0.745773	0.0018769	0.0346453
																				gene-SHERM_06212	1.17218	0.00188109	0.0346925
																				gene-SHERM_15794	-1.1629	0.0018839	0.0347143
																				gene-SHERM_05905	-1.59831	0.00189666	0.0349193
																				gene-SHERM_08556	4.82253	0.00190464	0.0350359
																				gene-SHERM_17206	0.834334	0.00191697	0.0352322
																				gene-SHERM_07123	0.520826	0.00191945	0.0352472
																				gene-SHERM_00706	0.581459	0.00193717	0.035542
																				gene-SHERM_29090	2.83414	0.00193886	0.0355425
																				gene-SHERM_02366	-2.57911	0.00195644	0.0358338
																				gene-SHERM_02916	0.885396	0.00195826	0.0358363
																				gene-SHERM_06647	0.545353	0.00196269	0.0358865
																				gene-SHERM_21088	0.693159	0.00197569	0.0360933
																				gene-SHERM_13638	3.14084	0.00199053	0.0363062
																				gene-SHERM_24926	-0.690668	0.00199201	0.0363062
																				gene-SHERM_25293	1.41059	0.00199247	0.0363062
																				gene-SHERM_25315	1.04454	0.00201425	0.0366717
																				gene-SHERM_05599	4.56163	0.00201745	0.0366986
																				gene-SHERM_25136	-1.45147	0.00203724	0.037027
																				gene-SHERM_23650	1.45876	0.00204164	0.0370752
																				gene-SHERM_11471	-1.7608	0.0020509	0.0372116
																				gene-SHERM_01152	-1.64494	0.00206435	0.0374238
																				gene-SHERM_13902	-2.87836	0.00208362	0.0377161
																				gene-SHERM_14705	-1.09801	0.00208402	0.0377161
																				gene-SHERM_25427	4.61178	0.00208605	0.0377193
																				gene-SHERM_19012	0.621673	0.00208774	0.0377193
																				gene-SHERM_13252	-0.627421	0.00208969	0.0377225
																				gene-SHERM_05250	-0.549812	0.00209346	0.0377586
																				gene-SHERM_00365	0.764138	0.00209799	0.0378082
																				gene-SHERM_01935	-0.905107	0.00210281	0.0378631
																				gene-SHERM_00652	1.57794	0.0021065	0.0378973
																				gene-SHERM_08197	1.13182	0.0021102	0.037932
																				gene-SHERM_20088	0.676369	0.0021165	0.0380131
																				gene-SHERM_26940	-0.652432	0.00213279	0.0382733
																				gene-SHERM_17740	0.716292	0.00214334	0.038388
																				gene-SHERM_27392	-0.548218	0.00214458	0.038388
																				gene-SHERM_28276	-1.24591	0.00214508	0.038388
																				gene-SHERM_03395	-0.862256	0.00214852	0.038388
																				gene-SHERM_15279	-0.874915	0.00214935	0.038388
																				gene-SHERM_07788	5.15894	0.00215	0.038388
																				gene-SHERM_07053	-2.62179	0.00215497	0.0384444
																				gene-SHERM_22085	5.23969	0.00216347	0.0385364
																				gene-SHERM_10695	3.45956	0.00216375	0.0385364
																				gene-SHERM_21866	2.67183	0.00216621	0.038548
																				gene-SHERM_18177	1.22992	0.00218188	0.0387944
																				gene-SHERM_05520	2.23306	0.00218724	0.0388573
																				gene-SHERM_08345	-0.578068	0.00221738	0.0393598
																				gene-SHERM_07471	-0.71877	0.00221933	0.0393617
																				gene-SHERM_08514	-0.991627	0.00222239	0.0393831
[truncated: 110 more rows]

## Sheet: Supplemental Table 4
Supplemental Table 4. Commonly upregulated genes at 3 hpi
[truncated: 67 more rows]

[truncated: 4 more sheets: Supplemental Table 5, Supplemental Table 6, Supplemental Table 7, Supplemental Table 8]
